# Supplementary material for: Chromatin architecture reorganization in murine somatic cell nuclear transfer embryos
Source: Nat Commun. 2020 Apr 14;11:1813. doi: 10.1038/s41467-020-15607-z (PMC7156422; doi:10.1038/s41467-020-15607-z)
Supplement: Supplementary file 3 — Source Data [file 41467_2020_15607_MOESM3_ESM.xlsx]

## Sheet: Fig. 2b
distance	Mouse-MII-oocyte	NT-A1h	NT-T1h	MouseESC-M
5	0.405201	0.384325	0.452941	0.54876
5.05	0.416336	0.389139	0.457855	0.551501
5.1	0.437681	0.404125	0.467416	0.565057
5.15	0.460987	0.417382	0.485348	0.572444
5.2	0.483734	0.438752	0.49663	0.586339
5.25	0.514455	0.467333	0.514402	0.595025
5.3	0.554574	0.498776	0.541316	0.62654
5.35	0.596186	0.535678	0.563509	0.642087
5.4	0.634559	0.566462	0.59382	0.662363
5.45	0.683077	0.605856	0.620424	0.701678
5.5	0.737087	0.657689	0.65995	0.73544
5.55	0.796839	0.709143	0.705521	0.765678
5.6	0.861463	0.77419	0.74112	0.808973
5.65	0.932513	0.835827	0.789472	0.853388
5.7	1.00664	0.901077	0.841167	0.893308
5.75	1.08422	0.962285	0.899293	0.941575
5.8	1.16692	1.0436	0.949225	0.989743
5.85	1.25662	1.12631	1.01497	1.0333
5.9	1.3595	1.20929	1.08181	1.09986
5.95	1.46534	1.31161	1.15661	1.17606
6	1.57248	1.40553	1.22112	1.2266
6.05	1.68306	1.51262	1.29246	1.27471
6.1	1.80212	1.6089	1.37549	1.3329
6.15	1.92986	1.71889	1.45763	1.39947
6.2	2.04584	1.83125	1.52434	1.44791
6.25	2.17034	1.93739	1.5988	1.49148
6.3	2.2923	2.03727	1.67626	1.54241
6.35	2.3979	2.12864	1.74335	1.56636
6.4	2.49958	2.22615	1.81261	1.60421
6.45	2.57587	2.28025	1.87746	1.65227
6.5	2.62753	2.32643	1.92333	1.66339
6.55	2.65076	2.33417	1.97555	1.67665
6.6	2.64208	2.33099	2.03814	1.73153
6.65	2.59433	2.3152	2.09384	1.79923
6.7	2.51051	2.27352	2.1576	1.87581
6.75	2.39398	2.21392	2.25015	1.9757
6.8	2.24706	2.14749	2.3321	2.11726
6.85	2.08733	2.11626	2.42886	2.27673
6.9	1.91369	2.06683	2.50699	2.42308
6.95	1.73642	2.05867	2.56792	2.55969
7	1.57143	2.0538	2.57669	2.57108
7.05	1.4214	2.05437	2.51542	2.44328
7.1	1.28439	2.0284	2.36918	2.25695
7.15	1.16583	1.9681	2.15167	1.99597
7.2	1.05935	1.82519	1.871	1.70335
7.25	0.955588	1.61756	1.60284	1.36541
7.3	0.853364	1.35171	1.33439	0.941616
7.35	0.744875	1.05876	1.08656	0.607255
7.4	0.633687	0.802938	0.84746	0.384899
7.45	0.520897	0.593891	0.646895	0.25848
7.5	0.418061	0.447998	0.488196	0.160262
7.55	0.338252	0.350896	0.389323	0.101197
7.6	0.278615	0.276166	0.318536	0.0682768
7.65	0.233999	0.215508	0.270811	0.0481134
7.7	0.200636	0.176924	0.237939	0.0404145
7.75	0.174358	0.150953	0.213152	0.0362714
7.8	0.158975	0.144905	0.198071	0.0329903

## Sheet: Fig, 2c
distance	sample	min	max
5	cc	-6.04605	-6.03449
5.1	cc	-6.12388	-6.11234
5.2	cc	-6.20058	-6.18694
5.3	cc	-6.2819	-6.2691
5.4	cc	-6.37313	-6.36179
5.5	cc	-6.46352	-6.45189
5.6	cc	-6.55737	-6.54376
5.7	cc	-6.66204	-6.64434
5.8	cc	-6.77199	-6.74935
5.9	cc	-6.88391	-6.85764
6	cc	-7.00204	-6.97119
6.1	cc	-7.12455	-7.08498
6.2	cc	-7.24667	-7.19561
6.3	cc	-7.36695	-7.30896
6.4	cc	-7.49001	-7.42475
6.5	cc	-7.60468	-7.53546
6.6	cc	-7.70621	-7.64133
6.7	cc	-7.80813	-7.74692
6.8	cc	-7.88671	-7.83699
6.9	cc	-7.94596	-7.90931
7	cc	-8.00694	-7.97884
7.1	cc	-8.05389	-8.02863
7.2	cc	-8.09572	-8.08415
7.3	cc	-8.15086	-8.1258
7.4	cc	-8.23845	-8.1864
7.5	cc	-8.33501	-8.26747
7.6	cc	-8.43625	-8.38188
7.7	cc	-8.55503	-8.50314
7.8	cc	-8.71574	-8.66706
7.9	cc	-8.91489	-8.88182
8	cc	-9.23293	-9.2012
8.1	cc	-9.60187	-9.55085
5	0.5hpi	-6.32509	-6.2678
5.1	0.5hpi	-6.3999	-6.34357
5.2	0.5hpi	-6.47088	-6.41722
5.3	0.5hpi	-6.54516	-6.49131
5.4	0.5hpi	-6.62247	-6.57015
5.5	0.5hpi	-6.69032	-6.64378
5.6	0.5hpi	-6.75217	-6.70759
5.7	0.5hpi	-6.81811	-6.7784
5.8	0.5hpi	-6.87714	-6.84317
5.9	0.5hpi	-6.93382	-6.90734
6	0.5hpi	-6.9855	-6.97343
6.1	0.5hpi	-7.03952	-7.03771
6.2	0.5hpi	-7.10222	-7.09553
6.3	0.5hpi	-7.16903	-7.15236
6.4	0.5hpi	-7.23806	-7.21514
6.5	0.5hpi	-7.31025	-7.28545
6.6	0.5hpi	-7.39143	-7.36355
6.7	0.5hpi	-7.48529	-7.45352
6.8	0.5hpi	-7.59452	-7.55194
6.9	0.5hpi	-7.71959	-7.6593
7	0.5hpi	-7.86129	-7.7803
7.1	0.5hpi	-7.99974	-7.93415
7.2	0.5hpi	-8.11639	-8.08964
7.3	0.5hpi	-8.19852	-8.19497
7.4	0.5hpi	-8.28972	-8.27525
7.5	0.5hpi	-8.37712	-8.35238
7.6	0.5hpi	-8.47028	-8.44193
7.7	0.5hpi	-8.5903	-8.55598
7.8	0.5hpi	-8.74069	-8.71173
7.9	0.5hpi	-8.94388	-8.93568
8	0.5hpi	-9.29856	-9.26298
8.1	0.5hpi	-9.65172	-9.61417
5	1hpi	-6.43916	-6.33169
5.1	1hpi	-6.50043	-6.41029
5.2	1hpi	-6.5545	-6.47773
5.3	1hpi	-6.61163	-6.5441
5.4	1hpi	-6.66696	-6.60809
5.5	1hpi	-6.71382	-6.65997
5.6	1hpi	-6.75793	-6.7117
5.7	1hpi	-6.80236	-6.75854
5.8	1hpi	-6.84167	-6.80485
5.9	1hpi	-6.88238	-6.85084
6	1hpi	-6.92355	-6.89968
6.1	1hpi	-6.97477	-6.94714
6.2	1hpi	-7.02619	-7.00383
6.3	1hpi	-7.08007	-7.06349
6.4	1hpi	-7.13605	-7.13281
6.5	1hpi	-7.20837	-7.20373
6.6	1hpi	-7.28605	-7.26863
6.7	1hpi	-7.36204	-7.33601
6.8	1hpi	-7.42885	-7.40426
6.9	1hpi	-7.49302	-7.49183
7	1hpi	-7.61028	-7.57486
7.1	1hpi	-7.774	-7.70459
7.2	1hpi	-7.96508	-7.90725
7.3	1hpi	-8.19756	-8.15669
7.4	1hpi	-8.46421	-8.45996
7.5	1hpi	-8.81739	-8.72577
7.6	1hpi	-9.13398	-8.94044
7.7	1hpi	-9.38186	-9.12765
7.8	1hpi	-9.58953	-9.28656
7.9	1hpi	-9.78373	-9.44535
8	1hpi	-10.0598	-9.69582
8.1	1hpi	-10.366	-9.96809

## Sheet: Fig. 3b CC
150.201	124.787	86.4142	64.1944	50.3656	41.435	35.5896	30.7154	26.9231	22.6121	16.4753	12.8121	10.9132	9.67342	9.23359	8.2551	7.76183	7.35304	7.09513	6.84657	6.57769	6.39318	6.36097	6.1819	6.11707	5.95823	5.85802	5.76438	5.71583	5.58596	5.4263	5.42775	5.42628	5.4995	5.45982	5.38473	5.20725	5.0311	4.7736	4.29335	3.91164	3.64851	3.40504	3.27137	3.27091	3.34988	3.35714	3.10887	2.99199	2.68409
124.787	175.023	136.082	94.9128	71.2974	56.5251	46.8946	39.6823	34.3759	28.7936	21.1474	16.4162	13.7828	12.2451	11.1824	10.3539	9.57857	9.17307	8.74149	8.49424	8.24886	7.92663	7.79187	7.68715	7.58939	7.41475	7.32215	7.16718	7.04403	6.90031	6.77781	6.80117	6.83415	6.86366	6.75145	6.69813	6.4394	6.14575	5.71877	5.19079	4.77505	4.43603	4.22001	4.00721	4.0003	3.97201	3.95779	3.75808	3.5915	3.06434
86.4142	136.082	173.662	135.471	94.5112	71.2933	56.4096	46.1324	39.2057	32.3249	23.4058	17.8075	14.8841	13.2475	12.1714	11.059	10.3007	9.81655	9.36185	9.08415	8.87332	8.60861	8.47915	8.16674	8.07271	7.91129	7.77546	7.64111	7.47143	7.29698	7.25521	7.14278	7.27868	7.18616	7.14721	7.12079	6.94926	6.6774	6.05377	5.45803	5.01453	4.69076	4.30863	4.11523	4.08746	4.0391	4.02222	3.89468	3.70657	3.07636
64.1944	94.9128	135.471	173.002	135.187	95.0786	70.8465	55.7005	45.7426	36.6471	25.5871	19.2681	16.1083	14.1058	12.8831	11.9073	11.1724	10.301	9.91186	9.59999	9.34109	9.00186	8.86767	8.62616	8.46369	8.31538	8.18369	7.9672	7.85124	7.70004	7.5489	7.53105	7.62677	7.53115	7.47081	7.36573	7.27531	7.04549	6.41876	5.77521	5.19442	4.77162	4.55543	4.2188	4.14451	4.01318	3.99749	3.87622	3.68571	3.11674
50.3656	71.2974	94.5112	135.187	173.065	136.053	95.4217	71.0501	55.6593	42.8137	29.1487	21.4695	17.533	15.2292	13.9057	12.8863	11.9258	11.2272	10.6223	10.273	9.87593	9.48494	9.3489	9.12382	8.93309	8.81203	8.69204	8.50491	8.43018	8.21463	8.00554	7.94657	7.97685	7.95084	7.87521	7.69827	7.65038	7.35497	6.86001	6.06792	5.38134	4.93247	4.56238	4.37563	4.29325	4.2296	4.08408	3.94584	3.77981	3.10521
41.435	56.5251	71.2933	95.0786	136.053	173.556	135.378	94.3317	69.9788	51.8004	34.164	24.4913	19.5967	17.058	15.3843	13.9393	13.1758	12.3732	11.6768	11.0996	10.6567	10.3467	10.1635	9.83559	9.54844	9.42411	9.22507	9.25241	9.05847	8.80455	8.73668	8.58095	8.5527	8.60499	8.48621	8.27526	8.11031	7.80068	7.27088	6.40669	5.72389	5.20319	4.75661	4.60933	4.46804	4.39562	4.25496	4.0954	3.98965	3.29836
35.5896	46.8946	56.4096	70.8465	95.4217	135.378	173.655	135.15	93.1289	65.689	42.0532	29.1375	23.1548	19.5649	17.4815	15.9327	14.7015	13.8635	13.0449	12.5416	11.8646	11.4489	11.168	10.9079	10.6115	10.2748	10.0728	10.0253	9.82908	9.59859	9.45308	9.41909	9.31575	9.31476	9.2452	9.11461	8.81665	8.52936	7.99927	7.02096	6.17491	5.6099	5.17793	4.92781	4.73261	4.59054	4.4705	4.29723	4.16911	3.38646
30.7154	39.6823	46.1324	55.7005	71.0501	94.3317	135.15	174.096	133.993	88.4723	54.0047	36.9228	28.7021	23.6544	20.613	18.4745	16.9537	15.8811	14.8848	13.9959	13.4572	13.156	12.4911	12.198	11.9145	11.5817	11.3183	11.1863	10.8852	10.7441	10.712	10.5377	10.504	10.3976	10.5337	10.238	9.991	9.62261	8.87363	7.90072	6.86174	6.25165	5.70691	5.32601	5.03263	4.91541	4.76181	4.56806	4.38159	3.60576
26.9231	34.3759	39.2057	45.7426	55.6593	69.9788	93.1289	133.993	172.414	128.345	74.0717	50.4328	37.0774	29.9469	25.6362	22.6237	20.6753	19.1086	17.7447	16.6526	15.8578	15.2429	14.6329	14.293	13.8722	13.4514	13.1642	12.8948	12.6917	12.5791	12.4705	12.3077	12.1248	12.0808	12.0336	11.8343	11.5489	11.1225	10.1779	9.20134	7.78619	6.96101	6.33879	5.8658	5.59879	5.37007	5.29718	5.081	4.87374	4.00536
22.6121	28.7936	32.3249	36.6471	42.8137	51.8004	65.689	88.4723	128.345	166.623	115.585	74.1341	54.3577	43.0746	36.0083	31.1262	27.8099	25.1795	23.0012	21.4079	20.1353	19.2403	18.5046	17.9763	17.2143	16.742	16.3673	15.897	15.5093	15.5455	15.2836	15.0905	14.8623	14.7712	14.672	14.4605	14.1391	13.4159	12.3047	10.7382	8.99401	7.89235	7.1471	6.62759	6.32417	6.0588	5.86061	5.81191	5.56636	4.56013
16.4753	21.1474	23.4058	25.5871	29.1487	34.164	42.0532	54.0047	74.0717	115.585	167.41	128.724	89.5783	67.8801	54.3795	45.3825	39.7128	34.9177	31.6203	29.2231	27.2971	25.8524	24.6103	23.7964	22.9007	21.9217	21.0861	20.4483	19.9101	19.2862	18.9802	18.8469	18.6241	18.4521	18.2828	18.0085	17.6103	16.7802	15.1734	12.8226	10.3929	9.14563	8.17628	7.6895	7.21553	6.82019	6.58903	6.58729	6.34644	5.22491
12.8121	16.4162	17.8075	19.2681	21.4695	24.4913	29.1375	36.9228	50.4328	74.1341	128.724	172.139	134.616	95.2708	72.5559	58.5953	49.4789	42.4856	37.943	34.6399	31.8743	30.0279	28.203	27.0604	25.8196	24.6214	23.6017	22.7256	22.1842	21.2614	20.9569	20.7206	20.5449	20.3242	19.9914	19.8172	19.1643	17.9846	16.0695	13.187	11.1869	9.5213	8.59622	8.17101	7.61325	7.20502	7.03575	6.89412	6.67439	5.40173
10.9132	13.7828	14.8841	16.1083	17.533	19.5967	23.1548	28.7021	37.0774	54.3577	89.5783	134.616	172.628	136.112	95.9944	73.6947	59.0212	49.5571	43.1257	38.5681	35.0712	32.5101	30.2566	28.7635	27.3633	25.9857	24.8173	23.6911	22.9723	22.1684	21.7588	21.4388	21.0954	20.9011	20.6789	20.133	19.2774	18.0745	16.0393	13.2923	10.8777	9.42976	8.66739	8.05527	7.69477	7.24432	6.98726	6.83401	6.50301	5.22466
9.67342	12.2451	13.2475	14.1058	15.2292	17.058	19.5649	23.6544	29.9469	43.0746	67.8801	95.2708	136.112	173.266	136.089	97.129	73.9558	59.1836	49.732	43.2975	38.6923	35.4459	32.692	30.5179	28.8158	26.9747	25.5686	24.4433	23.5223	22.7585	22.1235	21.6243	21.3293	20.9333	20.6431	20.0724	19.1358	17.7992	15.6328	12.9227	10.6759	9.35827	8.5597	7.94425	7.46624	7.04966	6.85859	6.68824	6.21998	5.12271
9.23359	11.1824	12.1714	12.8831	13.9057	15.3843	17.4815	20.613	25.6362	36.0083	54.3795	72.5559	95.9944	136.089	174.728	136.847	96.9912	73.1744	59.0221	50.5071	43.7355	39.0288	35.8945	32.9647	30.5152	28.6357	26.6669	25.3743	24.337	23.5192	22.824	22.1083	21.6513	20.9909	20.4307	19.8439	19.0722	17.6334	15.6195	12.9015	10.4742	9.21365	8.3543	7.73897	7.3374	6.93509	6.57838	6.41102	6.10964	5.07608
8.2551	10.3539	11.059	11.9073	12.8863	13.9393	15.9327	18.4745	22.6237	31.1262	45.3825	58.5953	73.6947	97.129	136.847	174.224	135.377	95.5933	73.0543	59.2935	50.4721	44.4133	39.3635	35.7192	32.5764	30.0079	27.9212	26.2689	25.0526	24.1263	23.2632	22.4962	21.9059	21.0895	20.5561	19.9653	18.9723	17.7118	15.5898	13.0319	10.4956	9.07336	8.3038	7.78446	7.42422	6.97617	6.65158	6.447	6.19044	5.05289
7.76183	9.57857	10.3007	11.1724	11.9258	13.1758	14.7015	16.9537	20.6753	27.8099	39.7128	49.4789	59.0212	73.9558	96.9912	135.377	172.559	135.491	96.0536	73.6953	60.0066	50.7538	43.8591	38.9843	34.8533	31.7938	29.5278	27.5231	26.0553	25.0757	24.1438	23.1655	22.3268	21.4344	20.8291	20.1919	19.3273	18.0712	15.7976	12.9449	10.6453	9.18151	8.19856	7.70591	7.34488	7.06316	6.76993	6.55459	6.31653	5.13503
7.35304	9.17307	9.81655	10.301	11.2272	12.3732	13.8635	15.8811	19.1086	25.1795	34.9177	42.4856	49.5571	59.1836	73.1744	95.5933	135.491	173.855	135.911	96.4675	74.2197	59.6343	49.8704	43.7882	38.221	34.2174	31.7017	29.1364	27.2919	26.0826	25.0397	23.8734	22.8542	22.1222	21.4679	20.653	19.6832	18.2468	15.8867	12.7972	10.7309	9.21778	8.20971	7.61573	7.28248	7.0957	6.85732	6.7498	6.31115	5.14133
7.09513	8.74149	9.36185	9.91186	10.6223	11.6768	13.0449	14.8848	17.7447	23.0012	31.6203	37.943	43.1257	49.732	59.0221	73.0543	96.0536	135.911	173.917	135.779	96.8353	73.4059	59.0948	49.9381	42.7852	37.6312	34.1344	31.1424	29.3225	27.6192	26.0454	24.9404	23.9281	23.2623	22.4783	21.2974	20.1891	18.7361	16.1817	13.0597	10.6514	9.21918	8.32848	7.92925	7.48296	7.28	7.08718	6.67151	6.25098	5.1805
6.84657	8.49424	9.08415	9.59999	10.273	11.0996	12.5416	13.9959	16.6526	21.4079	29.2231	34.6399	38.5681	43.2975	50.5071	59.2935	73.6953	96.4675	135.779	173.624	135.738	96.6371	73.1064	58.6383	48.7518	42.3186	37.862	33.6718	31.3757	29.4672	27.4766	26.1593	25.0986	24.2921	23.0769	21.9211	20.5511	18.9065	16.4532	13.1555	10.5501	9.25442	8.47639	8.08148	7.6703	7.20533	6.94258	6.68211	6.32856	5.27525
6.57769	8.24886	8.87332	9.34109	9.87593	10.6567	11.8646	13.4572	15.8578	20.1353	27.2971	31.8743	35.0712	38.6923	43.7355	50.4721	60.0066	74.2197	96.8353	135.738	173.632	136.076	95.7017	72.439	58.5083	49.0188	42.6149	37.2848	33.8857	31.4566	29.4039	27.6631	26.0472	25.057	23.9049	22.51	21.1724	19.5414	16.8809	13.33	10.7955	9.64132	8.60589	8.04323	7.58741	7.36236	7.00302	6.76523	6.41348	5.26702
6.39318	7.92663	8.60861	9.00186	9.48494	10.3467	11.4489	13.156	15.2429	19.2403	25.8524	30.0279	32.5101	35.4459	39.0288	44.4133	50.7538	59.6343	73.4059	96.6371	136.076	173.528	135.252	95.5001	72.1461	57.9484	48.7052	41.7428	37.4369	33.965	31.467	29.3131	27.5928	26.2073	24.9416	23.5987	22.0804	20.0938	17.4524	13.83	11.1868	9.8998	8.91089	8.26906	7.82943	7.54105	7.20658	6.86245	6.54773	5.3437
6.36097	7.79187	8.47915	8.86767	9.3489	10.1635	11.168	12.4911	14.6329	18.5046	24.6103	28.203	30.2566	32.692	35.8945	39.3635	43.8591	49.8704	59.0948	73.1064	95.7017	135.252	173.112	134.431	94.5886	71.7688	57.8379	48.3306	41.9033	37.0652	34.0647	31.6254	29.6479	27.7761	26.3879	25.0235	23.4256	21.2176	18.1752	14.4117	11.4068	9.95981	9.07103	8.57834	8.14937	7.7093	7.40507	7.10291	6.70343	5.49511
6.1819	7.68715	8.16674	8.62616	9.12382	9.83559	10.9079	12.198	14.293	17.9763	23.7964	27.0604	28.7635	30.5179	32.9647	35.7192	38.9843	43.7882	49.9381	58.6383	72.439	95.5001	134.431	171.532	133.977	95.1059	72.1382	58.1005	48.8822	42.2446	37.6985	34.0963	31.7199	29.4591	27.9885	26.6813	24.8086	22.3992	19.0806	14.9788	11.9095	10.4603	9.37707	8.8959	8.37979	7.94015	7.54542	7.30756	6.85995	5.56485
6.11707	7.58939	8.07271	8.46369	8.93309	9.54844	10.6115	11.9145	13.8722	17.2143	22.9007	25.8196	27.3633	28.8158	30.5152	32.5764	34.8533	38.221	42.7852	48.7518	58.5083	72.1461	94.5886	133.977	172.281	134.941	95.6228	72.5749	58.4627	48.8727	42.8977	38.0255	34.5896	32.0308	30.0056	28.2515	26.5208	23.7361	20.1959	15.69	12.5302	10.7641	9.73136	9.05518	8.70496	8.11605	7.81701	7.57324	7.06113	5.67286
5.95823	7.41475	7.91129	8.31538	8.81203	9.42411	10.2748	11.5817	13.4514	16.742	21.9217	24.6214	25.9857	26.9747	28.6357	30.0079	31.7938	34.2174	37.6312	42.3186	49.0188	57.9484	71.7688	95.1059	134.941	172.257	135.042	95.5677	72.4633	58.1232	49.1274	42.9696	38.4887	35.0204	32.5574	30.3539	28.0756	25.0615	20.9875	16.2678	12.9537	11.3223	9.98502	9.30071	8.73725	8.37757	7.98877	7.65054	7.22097	5.89253
5.85802	7.32215	7.77546	8.18369	8.69204	9.22507	10.0728	11.3183	13.1642	16.3673	21.0861	23.6017	24.8173	25.5686	26.6669	27.9212	29.5278	31.7017	34.1344	37.862	42.6149	48.7052	57.8379	72.1382	95.6228	135.042	172.346	134.301	95.0833	72.6094	58.8201	49.9189	43.2646	38.6528	35.0206	32.5719	29.9942	26.6094	22.2065	17.1846	13.3294	11.5555	10.5878	9.61259	9.01957	8.69341	8.09425	7.75525	7.33844	6.00935
5.76438	7.16718	7.64111	7.9672	8.50491	9.25241	10.0253	11.1863	12.8948	15.897	20.4483	22.7256	23.6911	24.4433	25.3743	26.2689	27.5231	29.1364	31.1424	33.6718	37.2848	41.7428	48.3306	58.1005	72.5749	95.5677	134.301	172.984	134.631	95.9336	73.5632	59.4686	49.6365	43.141	38.6743	35.4519	32.2084	28.2963	23.6321	17.8122	14.0358	12.1471	10.966	9.99086	9.28272	8.85433	8.32425	7.8619	7.50603	6.12752
5.71583	7.04403	7.47143	7.85124	8.43018	9.05847	9.82908	10.8852	12.6917	15.5093	19.9101	22.1842	22.9723	23.5223	24.337	25.0526	26.0553	27.2919	29.3225	31.3757	33.8857	37.4369	41.9033	48.8822	58.4627	72.4633	95.0833	134.631	172.531	135.3	96.8941	73.4576	59.3778	49.559	43.2974	38.8248	34.7702	30.243	25.1852	18.9929	14.9055	12.6351	11.3476	10.5205	9.63355	9.0933	8.56048	8.11701	7.7224	6.2896
5.58596	6.90031	7.29698	7.70004	8.21463	8.80455	9.59859	10.7441	12.5791	15.5455	19.2862	21.2614	22.1684	22.7585	23.5192	24.1263	25.0757	26.0826	27.6192	29.4672	31.4566	33.965	37.0652	42.2446	48.8727	58.1232	72.6094	95.9336	135.3	172.531	134.924	96.9639	73.9228	58.749	49.3511	43.0393	38.0025	32.9742	26.9302	20.4718	15.8254	13.3186	11.9232	11.0227	9.96223	9.29452	8.84457	8.4952	8.10841	6.66143
5.4263	6.77781	7.25521	7.5489	8.00554	8.73668	9.45308	10.712	12.4705	15.2836	18.9802	20.9569	21.7588	22.1235	22.824	23.2632	24.1438	25.0397	26.0454	27.4766	29.4039	31.467	34.0647	37.6985	42.8977	49.1274	58.8201	73.5632	96.8941	134.924	173.034	135.719	96.3482	73.044	58.9518	49.4849	42.2308	36.1443	29.1429	21.8697	16.8847	14.1302	12.4838	11.3863	10.3826	9.85131	9.34424	8.91993	8.57142	6.93572
5.42775	6.80117	7.14278	7.53105	7.94657	8.58095	9.41909	10.5377	12.3077	15.0905	18.8469	20.7206	21.4388	21.6243	22.1083	22.4962	23.1655	23.8734	24.9404	26.1593	27.6631	29.3131	31.6254	34.0963	38.0255	42.9696	49.9189	59.4686	73.4576	96.9639	135.719	173.359	136.317	96.494	73.5671	59.3401	48.9172	40.5349	32.1462	23.5403	18.0525	15.05	13.3092	11.9938	11.4904	10.4247	9.82656	9.3597	8.89404	7.17896
5.42628	6.83415	7.27868	7.62677	7.97685	8.5527	9.31575	10.504	12.1248	14.8623	18.6241	20.5449	21.0954	21.3293	21.6513	21.9059	22.3268	22.8542	23.9281	25.0986	26.0472	27.5928	29.6479	31.7199	34.5896	38.4887	43.2646	49.6365	59.3778	73.9228	96.3482	136.317	174.439	136.235	96.5734	73.4985	58.2288	46.8185	36.2714	25.7509	19.674	16.3109	14.4073	13.1582	11.8817	11.1415	10.6034	10.0492	9.48161	7.61481
5.4995	6.86366	7.18616	7.53115	7.95084	8.60499	9.31476	10.3976	12.0808	14.7712	18.4521	20.3242	20.9011	20.9333	20.9909	21.0895	21.4344	22.1222	23.2623	24.2921	25.057	26.2073	27.7761	29.4591	32.0308	35.0204	38.6528	43.141	49.559	58.749	73.044	96.494	136.235	173.76	136.322	96.8067	72.3	55.8581	42.4455	29.9512	22.0607	18.1631	15.6803	14.2615	13.0594	12.2348	11.5428	10.8906	10.1745	8.2125
5.45982	6.75145	7.14721	7.47081	7.87521	8.48621	9.2452	10.5337	12.0336	14.672	18.2828	19.9914	20.6789	20.6431	20.4307	20.5561	20.8291	21.4679	22.4783	23.0769	23.9049	24.9416	26.3879	27.9885	30.0056	32.5574	35.0206	38.6743	43.2974	49.3511	58.9518	73.5671	96.5734	136.322	174.692	136.579	95.0568	69.5561	50.8513	34.8197	25.2506	20.367	17.7196	15.9282	14.5231	13.5091	12.8025	12.0152	11.1504	8.8516
5.38473	6.69813	7.12079	7.36573	7.69827	8.27526	9.11461	10.238	11.8343	14.4605	18.0085	19.8172	20.133	20.0724	19.8439	19.9653	20.1919	20.653	21.2974	21.9211	22.51	23.5987	25.0235	26.6813	28.2515	30.3539	32.5719	35.4519	38.8248	43.0393	49.4849	59.3401	73.4985	96.8067	136.579	173.676	134.955	92.085	64.1303	42.6915	30.479	24.1515	20.7004	18.3734	16.4615	15.2083	14.2107	13.4431	12.3029	9.64583
5.20725	6.4394	6.94926	7.27531	7.65038	8.11031	8.81665	9.991	11.5489	14.1391	17.6103	19.1643	19.2774	19.1358	19.0722	18.9723	19.3273	19.6832	20.1891	20.5511	21.1724	22.0804	23.4256	24.8086	26.5208	28.0756	29.9942	32.2084	34.7702	38.0025	42.2308	48.9172	58.2288	72.3	95.0568	134.955	172.688	131.978	86.6792	56.1314	38.8752	30.0286	25.4023	21.9383	19.4613	17.8395	16.3173	15.1452	13.9142	10.9717
5.0311	6.14575	6.6774	7.04549	7.35497	7.80068	8.52936	9.62261	11.1225	13.4159	16.7802	17.9846	18.0745	17.7992	17.6334	17.7118	18.0712	18.2468	18.7361	18.9065	19.5414	20.0938	21.2176	22.3992	23.7361	25.0615	26.6094	28.2963	30.243	32.9742	36.1443	40.5349	46.8185	55.8581	69.5561	92.085	131.978	170.664	127.652	78.1971	52.7942	40.2209	32.9185	27.6105	24.0251	21.7866	19.8003	18.1277	16.7283	13.2339
4.7736	5.71877	6.05377	6.41876	6.86001	7.27088	7.99927	8.87363	10.1779	12.3047	15.1734	16.0695	16.0393	15.6328	15.6195	15.5898	15.7976	15.8867	16.1817	16.4532	16.8809	17.4524	18.1752	19.0806	20.1959	20.9875	22.2065	23.6321	25.1852	26.9302	29.1429	32.1462	36.2714	42.4455	50.8513	64.1303	86.6792	127.652	167.107	120.175	77.8741	58.4311	44.8207	36.6385	31.508	28.2633	25.2762	23.0969	21.1329	16.5127
4.29335	5.19079	5.45803	5.77521	6.06792	6.40669	7.02096	7.90072	9.20134	10.7382	12.8226	13.187	13.2923	12.9227	12.9015	13.0319	12.9449	12.7972	13.0597	13.1555	13.33	13.83	14.4117	14.9788	15.69	16.2678	17.1846	17.8122	18.9929	20.4718	21.8697	23.5403	25.7509	29.9512	34.8197	42.6915	56.1314	78.1971	120.175	166.741	128.312	87.4992	66.0477	52.3448	43.5626	37.6231	33.4892	30.1963	27.1689	21.0882
3.91164	4.77505	5.01453	5.19442	5.38134	5.72389	6.17491	6.86174	7.78619	8.99401	10.3929	11.1869	10.8777	10.6759	10.4742	10.4956	10.6453	10.7309	10.6514	10.5501	10.7955	11.1868	11.4068	11.9095	12.5302	12.9537	13.3294	14.0358	14.9055	15.8254	16.8847	18.0525	19.674	22.0607	25.2506	30.479	38.8752	52.7942	77.8741	128.312	172.051	133.885	94.6875	70.5248	56.3573	47.3803	40.713	35.8679	31.9156	24.481
3.64851	4.43603	4.69076	4.77162	4.93247	5.20319	5.6099	6.25165	6.96101	7.89235	9.14563	9.5213	9.42976	9.35827	9.21365	9.07336	9.18151	9.21778	9.21918	9.25442	9.64132	9.8998	9.95981	10.4603	10.7641	11.3223	11.5555	12.1471	12.6351	13.3186	14.1302	15.05	16.3109	18.1631	20.367	24.1515	30.0286	40.2209	58.4311	87.4992	133.885	173.215	135.848	94.4244	71.0183	57.0981	47.616	40.9108	35.5789	27.3702
3.40504	4.22001	4.30863	4.55543	4.56238	4.75661	5.17793	5.70691	6.33879	7.1471	8.17628	8.59622	8.66739	8.5597	8.3543	8.3038	8.19856	8.20971	8.32848	8.47639	8.60589	8.91089	9.07103	9.37707	9.73136	9.98502	10.5878	10.966	11.3476	11.9232	12.4838	13.3092	14.4073	15.6803	17.7196	20.7004	25.4023	32.9185	44.8207	66.0477	94.6875	135.848	173.545	134.357	94.1568	71.8395	57.4564	47.4094	40.4015	31.0758
3.27137	4.00721	4.11523	4.2188	4.37563	4.60933	4.92781	5.32601	5.8658	6.62759	7.6895	8.17101	8.05527	7.94425	7.73897	7.78446	7.70591	7.61573	7.92925	8.08148	8.04323	8.26906	8.57834	8.8959	9.05518	9.30071	9.61259	9.99086	10.5205	11.0227	11.3863	11.9938	13.1582	14.2615	15.9282	18.3734	21.9383	27.6105	36.6385	52.3448	70.5248	94.4244	134.357	171.973	134.802	96.0321	72.0791	56.9953	46.8638	35.0109
3.27091	4.0003	4.08746	4.14451	4.29325	4.46804	4.73261	5.03263	5.59879	6.32417	7.21553	7.61325	7.69477	7.46624	7.3374	7.42422	7.34488	7.28248	7.48296	7.6703	7.58741	7.82943	8.14937	8.37979	8.70496	8.73725	9.01957	9.28272	9.63355	9.96223	10.3826	11.4904	11.8817	13.0594	14.5231	16.4615	19.4613	24.0251	31.508	43.5626	56.3573	71.0183	94.1568	134.802	172.364	135.148	94.7481	71.1022	55.8633	41.2068
3.34988	3.97201	4.0391	4.01318	4.2296	4.39562	4.59054	4.91541	5.37007	6.0588	6.82019	7.20502	7.24432	7.04966	6.93509	6.97617	7.06316	7.0957	7.28	7.20533	7.36236	7.54105	7.7093	7.94015	8.11605	8.37757	8.69341	8.85433	9.0933	9.29452	9.85131	10.4247	11.1415	12.2348	13.5091	15.2083	17.8395	21.7866	28.2633	37.6231	47.3803	57.0981	71.8395	96.0321	135.148	171.964	134.691	94.6076	70.5074	50.0598
3.35714	3.95779	4.02222	3.99749	4.08408	4.25496	4.4705	4.76181	5.29718	5.86061	6.58903	7.03575	6.98726	6.85859	6.57838	6.65158	6.76993	6.85732	7.08718	6.94258	7.00302	7.20658	7.40507	7.54542	7.81701	7.98877	8.09425	8.32425	8.56048	8.84457	9.34424	9.82656	10.6034	11.5428	12.8025	14.2107	16.3173	19.8003	25.2762	33.4892	40.713	47.616	57.4564	72.0791	94.7481	134.691	173.336	135.076	94.6361	63.7188
3.10887	3.75808	3.89468	3.87622	3.94584	4.0954	4.29723	4.56806	5.081	5.81191	6.58729	6.89412	6.83401	6.68824	6.41102	6.447	6.55459	6.7498	6.67151	6.68211	6.76523	6.86245	7.10291	7.30756	7.57324	7.65054	7.75525	7.8619	8.11701	8.4952	8.91993	9.3597	10.0492	10.8906	12.0152	13.4431	15.1452	18.1277	23.0969	30.1963	35.8679	40.9108	47.4094	56.9953	71.1022	94.6076	135.076	174.09	136.339	85.8633
2.99199	3.5915	3.70657	3.68571	3.77981	3.98965	4.16911	4.38159	4.87374	5.56636	6.34644	6.67439	6.50301	6.21998	6.10964	6.19044	6.31653	6.31115	6.25098	6.32856	6.41348	6.54773	6.70343	6.85995	7.06113	7.22097	7.33844	7.50603	7.7224	8.10841	8.57142	8.89404	9.48161	10.1745	11.1504	12.3029	13.9142	16.7283	21.1329	27.1689	31.9156	35.5789	40.4015	46.8638	55.8633	70.5074	94.6361	136.339	174.224	124.268
2.68409	3.06434	3.07636	3.11674	3.10521	3.29836	3.38646	3.60576	4.00536	4.56013	5.22491	5.40173	5.22466	5.12271	5.07608	5.05289	5.13503	5.14133	5.1805	5.27525	5.26702	5.3437	5.49511	5.56485	5.67286	5.89253	6.00935	6.12752	6.2896	6.66143	6.93572	7.17896	7.61481	8.2125	8.8516	9.64583	10.9717	13.2339	16.5127	21.0882	24.481	27.3702	31.0758	35.0109	41.2068	50.0598	63.7188	85.8633	124.268	150.475

## Sheet: Fig. 3b 6hpa
154.884	108.072	67.2953	46.6397	34.6989	27.066	22.0088	18.4772	15.7467	13.146	9.8147	7.64811	6.38602	5.65435	5.04182	4.58561	4.28127	4.11521	3.83641	3.46218	3.25104	3.08079	2.92776	2.77396	2.6588	2.60794	2.52293	2.52085	2.49983	2.38194	2.32015	2.30199	2.22523	2.08456	2.00633	1.96931	1.90467	1.80381	1.73859	1.69805	1.52578	1.40982	1.35482	1.28714	1.26864	1.21576	1.16434	1.10358	1.05047	0.880136
108.072	173.36	115.886	73.221	50.9807	38.1476	29.9772	24.8239	20.9201	17.1659	13.0339	10.2049	8.37558	7.29314	6.43605	5.83485	5.54639	5.21926	4.90556	4.53652	4.2697	4.01805	3.84073	3.6528	3.51214	3.43036	3.42065	3.33639	3.22098	3.02996	2.9304	2.93799	2.84103	2.66084	2.56772	2.44917	2.41002	2.33501	2.23742	2.08553	1.94851	1.7868	1.651	1.61524	1.56812	1.51431	1.44221	1.36484	1.30582	1.04661
67.2953	115.886	172.261	114.846	72.3684	50.4681	38.1946	29.9024	24.2737	19.579	14.6669	11.1888	9.17696	7.95896	7.05308	6.45618	6.04769	5.61952	5.31155	4.88852	4.7309	4.43165	4.11133	3.93101	3.81226	3.75463	3.87557	3.72224	3.42583	3.20567	3.17316	3.15658	3.06943	2.99827	2.75809	2.62671	2.57876	2.48957	2.32937	2.19134	2.07265	1.90987	1.75262	1.66846	1.6123	1.53981	1.52373	1.46113	1.38716	1.11379
46.6397	73.221	114.846	170.911	114.352	72.3213	50.7253	37.7918	29.269	22.7492	16.6142	12.38	9.99021	8.66366	7.78737	7.03998	6.45104	6.02489	5.6352	5.33748	5.07768	4.79586	4.47965	4.23601	4.05764	3.9234	3.94694	3.8994	3.59918	3.37458	3.28394	3.29388	3.1804	3.17585	3.05198	2.81275	2.68847	2.58837	2.44856	2.23673	2.09178	1.89916	1.78573	1.69348	1.62572	1.60223	1.53805	1.48938	1.43728	1.14358
34.6989	50.9807	72.3684	114.352	170.244	114.234	72.0151	50.1043	36.8268	27.4506	19.3979	14.0382	11.2671	9.67794	8.5929	7.81244	7.08086	6.50388	6.06112	5.76164	5.51756	5.13761	4.85408	4.55164	4.39875	4.15985	4.01581	3.90248	3.71178	3.62309	3.52288	3.37744	3.36829	3.33601	3.23088	3.04819	2.84157	2.72971	2.56532	2.33477	2.11684	1.98547	1.84867	1.73558	1.66107	1.65235	1.60066	1.55714	1.47548	1.19464
27.066	38.1476	50.4681	72.3213	114.234	170.122	113.748	71.436	48.9675	34.7127	23.2891	16.5497	12.9863	11.0374	9.62921	8.65023	7.85491	7.24949	6.69554	6.35808	5.98751	5.62172	5.18256	4.86439	4.63252	4.43516	4.35835	4.15468	3.93632	3.84151	3.79371	3.63758	3.60425	3.60322	3.424	3.24008	3.11742	2.9588	2.71905	2.47327	2.26074	2.19069	2.02859	1.81082	1.76049	1.73901	1.66815	1.6688	1.5907	1.31023
22.0088	29.9772	38.1946	50.7253	72.0151	113.748	170.751	113.165	69.9999	46.5349	29.6884	20.4256	15.8447	13.1008	11.3068	10.066	8.88757	8.16322	7.52853	7.09893	6.69648	6.11879	5.70273	5.443	5.12356	4.95369	4.74687	4.58101	4.31335	4.2842	4.16987	4.06453	3.93852	3.86273	3.75859	3.56347	3.43864	3.25203	3.00719	2.6877	2.42809	2.27503	2.11194	1.98141	1.92004	1.86871	1.79901	1.767	1.69407	1.39612
18.4772	24.8239	29.9024	37.7918	50.1043	71.436	113.165	169.771	112.528	67.4197	39.9177	26.6007	20.0511	15.985	13.4614	11.7612	10.3845	9.55319	8.78955	8.17028	7.53476	6.94276	6.51562	6.20942	5.87247	5.68186	5.37119	5.0562	4.88237	4.71019	4.5409	4.43956	4.41888	4.28725	4.14127	4.04807	3.90768	3.59911	3.36401	3.08546	2.70508	2.48726	2.33064	2.20198	2.08392	2.02952	1.93684	1.87724	1.79928	1.43883
15.7467	20.9201	24.2737	29.269	36.8268	48.9675	69.9999	112.528	168.26	108.284	58.6008	37.4242	26.6011	20.6168	17.1601	14.6922	13.1079	11.8667	10.7997	9.82835	8.89664	8.31517	7.80405	7.43392	7.05839	6.589	6.18719	5.8975	5.63513	5.39822	5.1699	5.04421	4.99039	4.73862	4.62498	4.63519	4.45709	4.13941	3.86905	3.41627	3.04411	2.72288	2.58945	2.41302	2.263	2.15514	2.11733	2.00858	1.89372	1.4773
13.146	17.1659	19.579	22.7492	27.4506	34.7127	46.5349	67.4197	108.284	161.825	97.3063	58.4551	40.5867	30.3294	24.1795	20.2086	17.445	15.4359	13.9024	12.4574	11.2236	10.526	9.73359	9.23457	8.54399	8.02149	7.53652	7.21579	6.72768	6.47685	6.08914	6.06123	5.84491	5.66405	5.54988	5.31191	5.15162	4.87201	4.45687	3.84449	3.43286	3.0639	2.82411	2.68627	2.52524	2.36163	2.2755	2.14675	2.02088	1.62288
9.8147	13.0339	14.6669	16.6142	19.3979	23.2891	29.6884	39.9177	58.6008	97.3063	165.934	110.062	68.7188	48.3009	36.6946	29.4644	24.42	20.9119	18.4672	16.3282	14.5765	13.5361	12.2588	11.3726	10.6211	9.80878	9.30729	8.81692	8.16956	7.69122	7.45829	7.16865	6.96429	6.77269	6.45328	6.09964	5.80792	5.45538	4.8607	4.31108	3.87792	3.51349	3.16122	2.988	2.81803	2.63822	2.49874	2.37262	2.20611	1.71252
7.64811	10.2049	11.1888	12.38	14.0382	16.5497	20.4256	26.6007	37.4242	58.4551	110.062	170.761	113.692	72.4397	51.1125	39.0428	31.4529	26.0509	22.4688	19.9853	17.5209	15.7291	14.3834	13.1251	12.1557	11.2282	10.3287	9.77337	9.13133	8.48908	8.16873	7.98449	7.71883	7.35082	7.077	6.64462	6.31919	5.80722	5.24339	4.54305	4.09931	3.71079	3.32917	3.11179	2.9389	2.78961	2.62517	2.48134	2.29333	1.78813
6.38602	8.37558	9.17696	9.99021	11.2671	12.9863	15.8447	20.0511	26.6011	40.5867	68.7188	113.692	172.674	115.751	73.7516	52.2757	39.8727	31.7643	26.3994	23.1303	20.2044	17.9278	16.0536	14.6487	13.3262	12.3248	11.5547	10.7278	9.86957	9.22535	8.82102	8.42669	8.00835	7.74856	7.36804	7.05119	6.59581	6.10313	5.49865	4.77136	4.22402	3.7611	3.44658	3.19337	3.04363	2.88621	2.70583	2.59539	2.42022	1.85907
5.65435	7.29314	7.95896	8.66366	9.67794	11.0374	13.1008	15.985	20.6168	30.3294	48.3009	72.4397	115.751	173.918	116.345	74.8176	52.7154	39.4588	31.9665	26.8721	22.9185	20.2896	18.0314	16.1794	14.5916	13.3745	12.3418	11.5104	10.5265	9.87917	9.38424	8.78882	8.36368	8.01641	7.59473	7.43475	6.95828	6.31142	5.55053	4.87868	4.2641	3.88077	3.57089	3.29228	3.10419	2.93844	2.85821	2.71077	2.45856	1.90784
5.04182	6.43605	7.05308	7.78737	8.5929	9.62921	11.3068	13.4614	17.1601	24.1795	36.6946	51.1125	73.7516	116.345	174.988	117.256	73.7291	52.0437	39.8678	32.0398	26.8881	22.9367	20.1442	17.9316	16.1636	14.5046	13.2726	12.2146	11.3073	10.4039	9.78412	9.2595	8.86169	8.41758	8.04574	7.72695	7.14618	6.44604	5.66614	4.91706	4.41205	4.01854	3.64754	3.39298	3.19949	2.97987	2.8382	2.72929	2.51851	1.97308
4.58561	5.83485	6.45618	7.03998	7.81244	8.65023	10.066	11.7612	14.6922	20.2086	29.4644	39.0428	52.2757	74.8176	117.256	173.767	115.653	73.242	52.0228	39.4901	31.8132	26.7133	22.9823	20.0358	17.7508	16.0286	14.3284	12.9911	11.9237	10.969	10.3335	9.84544	9.24354	8.87895	8.43922	7.9198	7.31321	6.57673	5.93969	5.20221	4.4679	3.98195	3.6554	3.44784	3.25121	3.06275	2.93704	2.68362	2.52251	1.97967
4.28127	5.54639	6.04769	6.45104	7.08086	7.85491	8.88757	10.3845	13.1079	17.445	24.42	31.4529	39.8727	52.7154	73.7291	115.653	172.031	115.294	73.7333	51.8983	39.6763	31.8701	26.4991	22.98	19.9052	17.5914	15.6657	14.0009	12.7431	11.7477	10.9534	10.2747	9.83465	9.24824	8.72715	8.19656	7.4944	6.90634	6.25779	5.42735	4.61654	4.03917	3.7326	3.39779	3.21182	3.14275	2.91181	2.67923	2.50524	2.00067
4.11521	5.21926	5.61952	6.02489	6.50388	7.24949	8.16322	9.55319	11.8667	15.4359	20.9119	26.0509	31.7643	39.4588	52.0437	73.242	115.294	172.786	115.552	73.1886	52.2568	39.7746	31.8528	26.618	22.7185	19.8214	17.6086	15.4074	13.8767	12.679	11.6762	10.6977	10.2146	9.72297	9.05653	8.55036	7.86091	7.33037	6.54809	5.63868	4.85301	4.30685	3.91036	3.49496	3.27602	3.13702	2.88787	2.7509	2.61288	2.00949
3.83641	4.90556	5.31155	5.6352	6.06112	6.69554	7.52853	8.78955	10.7997	13.9024	18.4672	22.4688	26.3994	31.9665	39.8678	52.0228	73.7333	115.552	172.051	115.129	73.9462	52.2306	40.0778	31.8422	26.3041	22.5391	19.4478	17.0465	15.5422	13.9105	12.6312	11.5997	11.0122	10.4119	9.75594	9.0652	8.3391	7.74914	6.82477	5.83437	5.07601	4.48679	4.00704	3.64091	3.43526	3.16273	2.97472	2.80471	2.60445	2.07149
3.46218	4.53652	4.88852	5.33748	5.76164	6.35808	7.09893	8.17028	9.82835	12.4574	16.3282	19.9853	23.1303	26.8721	32.0398	39.4901	51.8983	73.1886	115.129	172.079	115.895	73.7118	52.2776	39.6761	31.4246	25.9831	22.1299	19.2701	17.1476	15.4092	13.844	12.8858	11.9036	11.0617	10.475	9.76709	8.87964	8.13086	7.15626	6.22319	5.19907	4.52067	4.0278	3.70957	3.49304	3.31093	3.13832	2.9619	2.77999	2.18231
3.25104	4.2697	4.7309	5.07768	5.51756	5.98751	6.69648	7.53476	8.89664	11.2236	14.5765	17.5209	20.2044	22.9185	26.8881	31.8132	39.6763	52.2568	73.9462	115.895	172.035	115.359	73.5645	52.1976	39.1781	31.259	26.3815	22.3479	19.5099	16.9666	15.2956	13.9439	12.8553	11.995	11.0183	10.2943	9.46963	8.63162	7.53201	6.24744	5.34287	4.69681	4.11149	3.78481	3.62728	3.44247	3.2336	3.15953	2.85205	2.27827
3.08079	4.01805	4.43165	4.79586	5.13761	5.62172	6.11879	6.94276	8.31517	10.526	13.5361	15.7291	17.9278	20.2896	22.9367	26.7133	31.8701	39.7746	52.2306	73.7118	115.359	172.119	115.246	73.5853	51.4717	39.211	31.558	26.0612	22.1882	19.1872	17.0549	15.2702	14.0018	12.9042	11.945	11.0672	10.2714	9.18182	7.75969	6.5245	5.52262	4.82038	4.27115	3.96094	3.76508	3.67328	3.32335	3.22252	2.9716	2.39038
2.92776	3.84073	4.11133	4.47965	4.85408	5.18256	5.70273	6.51562	7.80405	9.73359	12.2588	14.3834	16.0536	18.0314	20.1442	22.9823	26.4991	31.8528	40.0778	52.2776	73.5645	115.246	172.345	114.341	72.9684	51.4501	39.2151	31.2428	25.6564	21.9634	19.0766	17.0183	15.3079	14.2756	13.1682	12.165	11.1064	9.82928	8.27103	6.77879	5.71167	4.99532	4.46877	4.2033	4.03108	3.72825	3.50569	3.31992	3.07297	2.38297
2.77396	3.6528	3.93101	4.23601	4.55164	4.86439	5.443	6.20942	7.43392	9.23457	11.3726	13.1251	14.6487	16.1794	17.9316	20.0358	22.98	26.618	31.8422	39.6761	52.1976	73.5853	114.341	171.141	114.017	72.9556	51.9784	39.3074	30.9618	25.6344	21.8798	19.4831	17.2947	15.5728	14.3836	13.2757	12.0501	10.6448	8.83881	7.28259	5.96478	5.26459	4.72917	4.32828	4.09329	3.96208	3.7328	3.48365	3.21296	2.49211
2.6588	3.51214	3.81226	4.05764	4.39875	4.63252	5.12356	5.87247	7.05839	8.54399	10.6211	12.1557	13.3262	14.5916	16.1636	17.7508	19.9052	22.7185	26.3041	31.4246	39.1781	51.4717	72.9684	114.017	170.734	115.47	73.9756	51.9381	39.0088	30.8774	25.9143	22.4109	19.7177	17.4949	16.0002	14.5944	13.0243	11.4509	9.66118	7.72475	6.32649	5.52158	4.9917	4.50639	4.28083	4.0856	3.82472	3.6526	3.38444	2.58945
2.60794	3.43036	3.75463	3.9234	4.15985	4.43516	4.95369	5.68186	6.589	8.02149	9.80878	11.2282	12.3248	13.3745	14.5046	16.0286	17.5914	19.8214	22.5391	25.9831	31.259	39.211	51.4501	72.9556	115.47	172.222	115.116	73.2535	51.5379	39.0302	31.3094	26.091	22.7558	19.8585	17.8511	15.9923	14.119	12.3621	10.3068	8.24722	6.73194	5.7458	5.13452	4.80409	4.53024	4.26575	3.97975	3.83299	3.56294	2.82552
2.52293	3.42065	3.87557	3.94694	4.01581	4.35835	4.74687	5.37119	6.18719	7.53652	9.30729	10.3287	11.5547	12.3418	13.2726	14.3284	15.6657	17.6086	19.4478	22.1299	26.3815	31.558	39.2151	51.9784	73.9756	115.116	171.574	114.634	73.0203	51.811	39.5224	31.739	26.7292	22.7308	20.1835	17.8413	15.6316	13.5042	11.2256	8.83362	7.22269	6.30066	5.53873	5.00319	4.72462	4.40213	4.22912	4.02244	3.82324	2.97975
2.52085	3.33639	3.72224	3.8994	3.90248	4.15468	4.58101	5.0562	5.8975	7.21579	8.81692	9.77337	10.7278	11.5104	12.2146	12.9911	14.0009	15.4074	17.0465	19.2701	22.3479	26.0612	31.2428	39.3074	51.9381	73.2535	114.634	172.369	115.04	73.5897	52.1476	40.1313	32.424	26.8634	23.0796	20.0185	17.5947	14.904	12.2578	9.63998	7.81786	6.67101	6.07757	5.47377	4.94302	4.64909	4.47427	4.26705	4.0176	3.09692
2.49983	3.22098	3.42583	3.59918	3.71178	3.93632	4.31335	4.88237	5.63513	6.72768	8.16956	9.13133	9.86957	10.5265	11.3073	11.9237	12.7431	13.8767	15.5422	17.1476	19.5099	22.1882	25.6564	30.9618	39.0088	51.5379	73.0203	115.04	172.641	114.794	73.8433	52.3029	40.5031	32.5569	27.1283	22.9521	19.6298	16.5742	13.6566	10.4961	8.19085	7.1678	6.47197	5.70223	5.17117	4.82972	4.60472	4.44067	4.16302	3.24798
2.38194	3.02996	3.20567	3.37458	3.62309	3.84151	4.2842	4.71019	5.39822	6.47685	7.69122	8.48908	9.22535	9.87917	10.4039	10.969	11.7477	12.679	13.9105	15.4092	16.9666	19.1872	21.9634	25.6344	30.8774	39.0302	51.811	73.5897	114.794	171.201	115.861	73.7554	52.686	40.2848	32.3364	26.677	22.2457	18.6183	15.033	11.5273	9.15936	7.71574	6.81961	6.07304	5.55108	5.1159	4.80889	4.56569	4.32237	3.30868
2.32015	2.9304	3.17316	3.28394	3.52288	3.79371	4.16987	4.5409	5.1699	6.08914	7.45829	8.16873	8.82102	9.38424	9.78412	10.3335	10.9534	11.6762	12.6312	13.844	15.2956	17.0549	19.0766	21.8798	25.9143	31.3094	39.5224	52.1476	73.8433	115.861	171.828	115.389	73.7245	52.8103	39.9268	31.8466	26.1221	21.4377	16.8824	12.6847	9.97731	8.3881	7.4086	6.59637	5.99682	5.54296	5.17145	4.78761	4.60918	3.4613
2.30199	2.93799	3.15658	3.29388	3.37744	3.63758	4.06453	4.43956	5.04421	6.06123	7.16865	7.98449	8.42669	8.78882	9.2595	9.84544	10.2747	10.6977	11.5997	12.8858	13.9439	15.2702	17.0183	19.4831	22.4109	26.091	31.739	40.1313	52.3029	73.7554	115.389	172.322	116.371	74.0585	52.3541	39.7103	31.367	24.9713	19.4161	14.2926	11.1163	9.28018	8.08686	7.22555	6.53719	6.00111	5.47378	5.18121	4.94572	3.74654
2.22523	2.84103	3.06943	3.1804	3.36829	3.60425	3.93852	4.41888	4.99039	5.84491	6.96429	7.71883	8.00835	8.36368	8.86169	9.24354	9.83465	10.2146	11.0122	11.9036	12.8553	14.0018	15.3079	17.2947	19.7177	22.7558	26.7292	32.424	40.5031	52.686	73.7245	116.371	172.83	115.083	73.7238	52.3346	39.078	30.0443	22.8576	16.3574	12.5466	10.3325	8.9565	7.97889	7.19011	6.62151	6.10789	5.64398	5.26164	4.08837
2.08456	2.66084	2.99827	3.17585	3.33601	3.60322	3.86273	4.28725	4.73862	5.66405	6.77269	7.35082	7.74856	8.01641	8.41758	8.87895	9.24824	9.72297	10.4119	11.0617	11.995	12.9042	14.2756	15.5728	17.4949	19.8585	22.7308	26.8634	32.5569	40.2848	52.8103	74.0585	115.083	171.674	116.271	73.7962	51.5548	37.4652	27.2486	19.4209	14.5602	11.7471	10.147	8.93239	8.0412	7.3714	6.73661	6.2881	5.7087	4.3935
2.00633	2.56772	2.75809	3.05198	3.23088	3.424	3.75859	4.14127	4.62498	5.54988	6.45328	7.077	7.36804	7.59473	8.04574	8.43922	8.72715	9.05653	9.75594	10.475	11.0183	11.945	13.1682	14.3836	16.0002	17.8511	20.1835	23.0796	27.1283	32.3364	39.9268	52.3541	73.7238	116.271	172.923	116.18	72.7681	49.3208	34.3023	23.4642	17.1609	13.5701	11.3626	10.1219	9.02229	8.28986	7.56476	6.97165	6.25882	4.76157
1.96931	2.44917	2.62671	2.81275	3.04819	3.24008	3.56347	4.04807	4.63519	5.31191	6.09964	6.64462	7.05119	7.43475	7.72695	7.9198	8.19656	8.55036	9.0652	9.76709	10.2943	11.0672	12.165	13.2757	14.5944	15.9923	17.8413	20.0185	22.9521	26.677	31.8466	39.7103	52.3346	73.7962	116.18	173.005	114.593	69.9843	46.1476	30.2986	21.249	16.4577	13.6544	11.8092	10.5677	9.45685	8.64694	7.92664	7.05625	5.46465
1.90467	2.41002	2.57876	2.68847	2.84157	3.11742	3.43864	3.90768	4.45709	5.15162	5.80792	6.31919	6.59581	6.95828	7.14618	7.31321	7.4944	7.86091	8.3391	8.87964	9.46963	10.2714	11.1064	12.0501	13.0243	14.119	15.6316	17.5947	19.6298	22.2457	26.1221	31.367	39.078	51.5548	72.7681	114.593	170.518	111.592	66.6216	41.6742	28.3189	21.0907	17.1408	14.5601	12.7852	11.5195	10.0975	9.14302	8.25464	6.50131
1.80381	2.33501	2.48957	2.58837	2.72971	2.9588	3.25203	3.59911	4.13941	4.87201	5.45538	5.80722	6.10313	6.31142	6.44604	6.57673	6.90634	7.33037	7.74914	8.13086	8.63162	9.18182	9.82928	10.6448	11.4509	12.3621	13.5042	14.904	16.5742	18.6183	21.4377	24.9713	30.0443	37.4652	49.3208	69.9843	111.592	168.059	108.254	61.8232	39.9088	29.0879	22.8221	18.6074	15.7821	13.8761	12.2069	11.1522	9.88765	7.65325
1.73859	2.23742	2.32937	2.44856	2.56532	2.71905	3.00719	3.36401	3.86905	4.45687	4.8607	5.24339	5.49865	5.55053	5.66614	5.93969	6.25779	6.54809	6.82477	7.15626	7.53201	7.75969	8.27103	8.83881	9.66118	10.3068	11.2256	12.2578	13.6566	15.033	16.8824	19.4161	22.8576	27.2486	34.3023	46.1476	66.6216	108.254	165.976	103.196	61.4414	42.9284	31.6013	24.8755	20.6861	17.7746	15.4638	13.9304	12.2632	9.31769
1.69805	2.08553	2.19134	2.23673	2.33477	2.47327	2.6877	3.08546	3.41627	3.84449	4.31108	4.54305	4.77136	4.87868	4.91706	5.20221	5.42735	5.63868	5.83437	6.22319	6.24744	6.5245	6.77879	7.28259	7.72475	8.24722	8.83362	9.63998	10.4961	11.5273	12.6847	14.2926	16.3574	19.4209	23.4642	30.2986	41.6742	61.8232	103.196	163.123	106.493	67.7696	47.437	35.6259	28.5407	23.625	19.9923	17.4475	15.2557	11.6535
1.52578	1.94851	2.07265	2.09178	2.11684	2.26074	2.42809	2.70508	3.04411	3.43286	3.87792	4.09931	4.22402	4.2641	4.41205	4.4679	4.61654	4.85301	5.07601	5.19907	5.34287	5.52262	5.71167	5.96478	6.32649	6.73194	7.22269	7.81786	8.19085	9.15936	9.97731	11.1163	12.5466	14.5602	17.1609	21.249	28.3189	39.9088	61.4414	106.493	168.752	113.531	71.8218	50.0977	37.9119	30.0788	24.911	20.8903	18.0636	13.7351
1.40982	1.7868	1.90987	1.89916	1.98547	2.19069	2.27503	2.48726	2.72288	3.0639	3.51349	3.71079	3.7611	3.88077	4.01854	3.98195	4.03917	4.30685	4.48679	4.52067	4.69681	4.82038	4.99532	5.26459	5.52158	5.7458	6.30066	6.67101	7.1678	7.71574	8.3881	9.28018	10.3325	11.7471	13.5701	16.4577	21.0907	29.0879	42.9284	67.7696	113.531	169.452	114.302	71.541	50.6684	37.8451	30.0294	24.9577	20.9439	15.6107
1.35482	1.651	1.75262	1.78573	1.84867	2.02859	2.11194	2.33064	2.58945	2.82411	3.16122	3.32917	3.44658	3.57089	3.64754	3.6554	3.7326	3.91036	4.00704	4.0278	4.11149	4.27115	4.46877	4.72917	4.9917	5.13452	5.53873	6.07757	6.47197	6.81961	7.4086	8.08686	8.9565	10.147	11.3626	13.6544	17.1408	22.8221	31.6013	47.437	71.8218	114.302	169.397	113.693	71.7992	50.2303	37.7827	30.0294	24.696	18.0382
1.28714	1.61524	1.66846	1.69348	1.73558	1.81082	1.98141	2.20198	2.41302	2.68627	2.988	3.11179	3.19337	3.29228	3.39298	3.44784	3.39779	3.49496	3.64091	3.70957	3.78481	3.96094	4.2033	4.32828	4.50639	4.80409	5.00319	5.47377	5.70223	6.07304	6.59637	7.22555	7.97889	8.93239	10.1219	11.8092	14.5601	18.6074	24.8755	35.6259	50.0977	71.541	113.693	169.688	113.835	71.893	50.3894	37.8357	29.8595	21.4936
1.26864	1.56812	1.6123	1.62572	1.66107	1.76049	1.92004	2.08392	2.263	2.52524	2.81803	2.9389	3.04363	3.10419	3.19949	3.25121	3.21182	3.27602	3.43526	3.49304	3.62728	3.76508	4.03108	4.09329	4.28083	4.53024	4.72462	4.94302	5.17117	5.55108	5.99682	6.53719	7.19011	8.0412	9.02229	10.5677	12.7852	15.7821	20.6861	28.5407	37.9119	50.6684	71.7992	113.835	170.59	113.322	71.625	50.1813	37.5797	26.4238
1.21576	1.51431	1.53981	1.60223	1.65235	1.73901	1.86871	2.02952	2.15514	2.36163	2.63822	2.78961	2.88621	2.93844	2.97987	3.06275	3.14275	3.13702	3.16273	3.31093	3.44247	3.67328	3.72825	3.96208	4.0856	4.26575	4.40213	4.64909	4.82972	5.1159	5.54296	6.00111	6.62151	7.3714	8.28986	9.45685	11.5195	13.8761	17.7746	23.625	30.0788	37.8451	50.2303	71.893	113.322	170.417	113.666	71.9448	50.2733	33.9707
1.16434	1.44221	1.52373	1.53805	1.60066	1.66815	1.79901	1.93684	2.11733	2.2755	2.49874	2.62517	2.70583	2.85821	2.8382	2.93704	2.91181	2.88787	2.97472	3.13832	3.2336	3.32335	3.50569	3.7328	3.82472	3.97975	4.22912	4.47427	4.60472	4.80889	5.17145	5.47378	6.10789	6.73661	7.56476	8.64694	10.0975	12.2069	15.4638	19.9923	24.911	30.0294	37.7827	50.3894	71.625	113.666	169.783	114.375	72.151	45.9087
1.10358	1.36484	1.46113	1.48938	1.55714	1.6688	1.767	1.87724	2.00858	2.14675	2.37262	2.48134	2.59539	2.71077	2.72929	2.68362	2.67923	2.7509	2.80471	2.9619	3.15953	3.22252	3.31992	3.48365	3.6526	3.83299	4.02244	4.26705	4.44067	4.56569	4.78761	5.18121	5.64398	6.2881	6.97165	7.92664	9.14302	11.1522	13.9304	17.4475	20.8903	24.9577	30.0294	37.8357	50.1813	71.9448	114.375	171.87	115.132	66.7838
1.05047	1.30582	1.38716	1.43728	1.47548	1.5907	1.69407	1.79928	1.89372	2.02088	2.20611	2.29333	2.42022	2.45856	2.51851	2.52251	2.50524	2.61288	2.60445	2.77999	2.85205	2.9716	3.07297	3.21296	3.38444	3.56294	3.82324	4.0176	4.16302	4.32237	4.60918	4.94572	5.26164	5.7087	6.25882	7.05625	8.25464	9.88765	12.2632	15.2557	18.0636	20.9439	24.696	29.8595	37.5797	50.2733	72.151	115.132	172.725	107.102
0.880136	1.04661	1.11379	1.14358	1.19464	1.31023	1.39612	1.43883	1.4773	1.62288	1.71252	1.78813	1.85907	1.90784	1.97308	1.97967	2.00067	2.00949	2.07149	2.18231	2.27827	2.39038	2.38297	2.49211	2.58945	2.82552	2.97975	3.09692	3.24798	3.30868	3.4613	3.74654	4.08837	4.3935	4.76157	5.46465	6.50131	7.65325	9.31769	11.6535	13.7351	15.6107	18.0382	21.4936	26.4238	33.9707	45.9087	66.7838	107.102	153.937

## Sheet: Fig. 3b 12hpa
365.672	257.057	159.371	106.652	76.5909	57.5577	44.726	35.7033	29.1837	23.6024	18.5411	14.8339	12.5001	11.0438	9.64593	8.74315	7.93066	7.18925	6.53239	6.01147	5.59164	5.28933	4.86055	4.52076	4.24668	4.04583	3.8759	3.75879	3.50162	3.30043	3.14061	2.98652	2.78772	2.69488	2.66803	2.63733	2.54015	2.40778	2.24121	2.18691	2.02878	1.91214	1.80123	1.83422	1.67386	1.6911	1.62198	1.39351	1.38549	1.19081
257.057	411.998	275.066	171.038	117.241	85.2856	64.4107	50.5364	41.0537	32.8981	25.5469	20.3585	17.0252	14.7541	13.107	11.716	10.7039	9.65591	8.72827	7.99364	7.46414	6.9925	6.43395	6.03545	5.71833	5.40892	5.19675	4.92749	4.69397	4.31584	4.02979	3.84349	3.6853	3.55	3.51776	3.43188	3.20669	3.07646	2.97801	2.77941	2.55784	2.39116	2.28205	2.111	2.02285	1.89467	1.81759	1.71063	1.65513	1.41319
159.371	275.066	405.713	272.742	170.342	116.13	84.1984	63.7837	49.7512	39.1163	30.1696	24.026	19.8007	17.1778	14.9211	13.409	12.2791	11.4992	10.0301	8.98882	8.71005	7.67323	7.16743	6.80816	6.49782	6.11686	5.75532	5.53687	5.19985	4.78372	4.42891	4.29944	4.14378	3.9887	3.9121	3.73553	3.54266	3.28725	3.10111	2.9316	2.73408	2.57606	2.40955	2.26938	2.13765	1.9928	1.9177	1.83649	1.72372	1.41565
106.652	171.038	272.742	405.132	270.459	168.693	114.585	82.662	61.8378	47.259	35.6166	27.8382	22.6408	19.1053	16.7346	14.742	13.3547	12.6037	11.0113	9.85072	9.04367	8.35053	7.81455	7.41192	7.05938	6.65649	6.30238	5.92254	5.57461	5.04884	4.77061	4.66498	4.48406	4.31814	4.16876	4.01221	3.81493	3.51425	3.22736	3.00002	2.86873	2.69846	2.50914	2.39517	2.28792	2.14772	2.04806	1.93473	1.7905	1.43028
76.5909	117.241	170.342	270.459	403.644	269.972	167.617	113.529	80.6326	59.6673	43.7856	32.9481	26.0811	22.155	19.1243	16.7714	14.8146	13.4585	12.384	11.0666	10.014	9.23439	8.64211	7.97038	7.48537	7.14145	6.73043	6.30891	5.89078	5.52113	5.14742	4.99216	4.86616	4.58226	4.42717	4.24317	4.00768	3.77463	3.55637	3.29149	3.03794	2.82802	2.68065	2.50376	2.4011	2.24694	2.13152	2.04552	1.90092	1.54332
57.5577	85.2856	116.13	168.693	269.972	405.323	270.807	166.721	111.027	77.7571	54.7217	39.7867	31.0327	26.0318	22.3181	19.4066	16.943	15.2372	13.9327	12.3217	11.2644	10.525	9.8369	9.0014	8.2678	7.84271	7.35389	6.75323	6.32874	5.96063	5.70682	5.43442	5.29226	5.04292	4.71914	4.47382	4.27775	4.08336	3.79544	3.49217	3.19596	2.8938	2.76227	2.64493	2.49517	2.36405	2.21593	2.12025	2.0705	1.66672
44.726	64.4107	84.1984	114.585	167.617	270.807	405.996	268.338	163.677	107.572	71.808	50.0832	38.3765	31.4694	26.4068	22.29	19.4432	17.4046	15.7766	14.4866	13.07	12.0288	11.6921	10.358	9.51047	8.71134	8.03542	7.33827	6.84627	6.48229	6.11776	5.94006	5.9537	5.4446	5.3479	5.00545	4.78778	4.65302	4.29008	3.92654	3.46364	3.17561	2.95597	2.75656	2.62893	2.51144	2.42897	2.32588	2.22284	1.78928
35.7033	50.5364	63.7837	82.662	113.529	166.721	268.338	405.733	267.611	160.285	98.7311	66.3814	49.8437	39.1566	31.9741	26.8916	23.3582	20.5443	18.3353	16.5294	15.0707	13.8698	12.7047	11.8857	10.9127	9.98645	9.12878	8.31686	7.73349	7.26399	6.83013	6.45569	6.27071	6.06393	5.80664	5.60035	5.31823	5.18922	4.84043	4.39717	3.89375	3.58566	3.19277	2.87297	2.78492	2.63341	2.54805	2.53825	2.41386	1.92184
29.1837	41.0537	49.7512	61.8378	80.6326	111.027	163.677	267.611	406.562	263.579	145.916	94.1547	66.155	50.4721	40.8859	33.8549	28.8898	25.1951	22.2843	19.8101	17.8237	16.3734	14.9772	13.7939	12.5152	11.4572	10.5024	9.56106	8.93757	8.41949	7.85585	7.39024	7.01552	6.6828	6.42515	6.32769	6.05425	5.74974	5.4	4.8369	4.2294	3.78599	3.45446	3.21099	3.01925	2.86786	3.17743	2.73432	2.574	2.07974
23.6024	32.8981	39.1163	47.259	59.6673	77.7571	107.572	160.285	263.579	402.885	242.756	145.871	98.6356	72.4463	56.0266	44.8362	37.5543	32.0435	27.9909	24.6682	21.8193	19.7631	18.0348	16.4797	14.7291	13.5634	12.2724	11.1287	10.2452	9.74205	9.12013	8.58277	8.14927	7.74486	7.35511	7.07126	6.73964	6.46513	5.85143	5.15577	4.55078	4.13494	3.87284	3.42453	3.24903	3.01388	2.95945	2.92694	2.90164	2.17404
18.5411	25.5469	30.1696	35.6166	43.7856	54.7217	71.808	98.7311	145.916	242.756	409.005	268.884	163.687	111.069	81.517	62.8775	50.483	41.891	35.511	31.3036	27.5354	24.2464	21.7183	19.573	17.8016	15.8842	14.339	13.0248	11.969	11.1359	10.6007	10.0005	9.41781	8.9054	8.37492	7.91431	7.4118	6.80847	6.15456	5.48273	4.93524	4.46838	4.15347	3.73765	3.44878	3.28011	3.13273	2.99787	2.88091	2.18841
14.8339	20.3585	24.026	27.8382	32.9481	39.7867	50.0832	66.3814	94.1547	145.871	268.884	412.822	273.226	169.776	116.478	85.266	66.1417	53.3142	44.2908	38.1013	32.8294	28.9236	25.5566	22.8022	20.1629	18.1704	16.358	14.8928	13.677	12.7119	11.9169	11.2389	10.4255	9.72071	9.12357	8.4836	7.76659	7.26086	6.65053	5.79869	5.20815	4.70723	4.59422	3.961	3.56127	3.38005	3.21188	3.08623	2.82312	2.22818
12.5001	17.0252	19.8007	22.6408	26.0811	31.0327	38.3765	49.8437	66.155	98.6356	163.687	273.226	412.769	275.602	171.358	117.81	86.8344	67.4817	54.5565	45.3757	38.7069	33.4897	29.2094	26.4028	23.2	20.3313	18.4915	16.6083	15.1998	14.0743	13	11.9804	11.142	10.4891	9.71	9.00846	8.43623	7.67312	6.9113	6.0476	5.46684	4.9328	4.60179	4.20495	3.71989	3.52601	3.39794	3.18473	2.94234	2.29571
11.0438	14.7541	17.1778	19.1053	22.155	26.0318	31.4694	39.1566	50.4721	72.4463	111.069	169.776	275.602	410.551	274.792	173.22	119.304	88.5424	68.6934	55.8017	46.0694	39.0453	33.8334	29.7309	25.8557	22.8014	20.2343	18.4366	16.9772	15.6303	14.3861	13.1618	12.0639	11.1965	10.3799	9.74664	8.98405	8.13893	7.21716	6.42054	5.64102	5.07345	4.67209	4.41203	4.16566	3.79521	3.58502	3.22035	2.95134	2.34065
9.64593	13.107	14.9211	16.7346	19.1243	22.3181	26.4068	31.9741	40.8859	56.0266	81.517	116.478	171.358	274.792	410.511	276.904	174.492	120.276	89.1436	69.1655	55.431	46.4846	39.4783	33.8872	29.458	25.8194	22.9598	20.519	19.0608	17.2531	15.7521	14.3989	13.1916	12.2232	11.2106	10.3883	9.55534	8.77661	7.75257	6.91831	6.08708	5.33457	4.89905	4.52851	4.39521	4.05245	3.71297	3.36625	3.08836	2.4279
8.74315	11.716	13.409	14.742	16.7714	19.4066	22.29	26.8916	33.8549	44.8362	62.8775	85.266	117.81	173.22	276.904	410.62	276.288	174.091	121.059	89.2946	69.2969	56.2099	46.799	39.2915	33.9928	29.2959	25.768	23.1055	20.9806	19.005	17.1982	15.5632	14.2558	13.2988	12.1318	11.2449	10.4371	9.44246	8.4294	7.33028	6.4041	5.63918	5.10861	4.62297	4.47521	4.16918	3.8273	3.54157	3.25771	2.5327
7.93066	10.7039	12.2791	13.3547	14.8146	16.943	19.4432	23.3582	28.8898	37.5543	50.483	66.1417	86.8344	119.304	174.492	276.288	407.341	274.313	174.603	120.8	89.8694	69.7882	56.2963	46.903	39.2986	33.3619	29.0012	25.73	23.1463	20.7823	18.6069	16.8376	15.3286	14.2112	13.0367	12.1116	11.2051	10.1046	8.90105	7.67596	6.61989	5.82195	5.28362	4.98584	4.62229	4.28109	4.15634	3.73221	3.3748	2.63824
7.18925	9.65591	11.4992	12.6037	13.4585	15.2372	17.4046	20.5443	25.1951	32.0435	41.891	53.3142	67.4817	88.5424	120.276	174.091	274.313	407.472	275.695	173.57	120.715	89.9992	69.1868	56.2513	46.2575	38.8546	33.4962	29.3709	25.8163	23.2937	20.5854	18.4339	16.6383	15.2891	14.2172	13.12	12.0233	10.7539	9.47211	8.13442	7.09529	6.26144	5.60979	5.3144	4.92483	4.6783	4.28845	3.95025	3.51248	2.74811
6.53239	8.72827	10.0301	11.0113	12.384	13.9327	15.7766	18.3353	22.2843	27.9909	35.511	44.2908	54.5565	68.6934	89.1436	121.059	174.603	275.695	406.25	272.708	174.255	120.816	89.8443	69.5676	55.6478	46.1508	39.3868	33.777	29.4494	26.0215	23.0554	20.8719	18.6118	16.941	15.4578	14.055	12.8807	11.754	10.0881	8.65215	7.4152	6.54313	5.93771	5.5606	5.05847	4.78444	4.5909	4.15677	3.68694	2.79132
6.01147	7.99364	8.98882	9.85072	11.0666	12.3217	14.4866	16.5294	19.8101	24.6682	31.3036	38.1013	45.3757	55.8017	69.1655	89.2946	120.8	173.57	272.708	404.613	275.988	175.09	121.009	89.4923	68.6642	55.1776	46.437	39.4726	33.7525	29.3697	26.2318	23.4829	20.9252	18.735	16.7907	15.4473	13.9791	12.5786	10.8344	9.19513	7.91147	7.0707	6.3233	5.80964	5.29831	5.04461	4.94246	4.28096	3.84971	3.04006
5.59164	7.46414	8.71005	9.04367	10.014	11.2644	13.07	15.0707	17.8237	21.8193	27.5354	32.8294	38.7069	46.0694	55.431	69.2969	89.8694	120.715	174.255	275.988	406.498	274.902	174.046	120.896	90.1861	68.7471	56.0061	46.37	39.1438	33.6308	29.5296	26.3954	23.1763	20.6739	18.7134	17.0524	15.1204	13.5266	11.7188	9.85313	8.52222	7.42292	6.72606	6.07786	5.61084	5.38154	4.95686	4.5319	4.20099	3.30028
5.28933	6.9925	7.67323	8.35053	9.23439	10.525	12.0288	13.8698	16.3734	19.7631	24.2464	28.9236	33.4897	39.0453	46.4846	56.2099	69.7882	89.9992	120.816	175.09	274.902	404.488	274.477	174.402	120.431	88.4243	68.9567	55.8394	46.194	39.1068	33.6376	29.5837	25.9876	23.0303	20.6198	18.6055	16.5339	14.5135	12.547	10.5379	8.95507	7.85419	7.21944	6.73306	6.16804	5.91739	5.39613	4.83314	4.54758	3.55961
4.86055	6.43395	7.16743	7.81455	8.64211	9.8369	11.6921	12.7047	14.9772	18.0348	21.7183	25.5566	29.2094	33.8334	39.4783	46.799	56.2963	69.1868	89.8443	121.009	174.046	274.477	406.518	273.914	173.43	119.824	88.9955	68.8408	55.624	45.8231	39.1434	33.9649	29.6774	25.9589	22.953	20.5183	18.2636	16.0023	13.6168	11.3011	9.57708	8.48747	7.72772	7.06745	6.46303	6.2211	5.63465	5.10781	4.74977	3.66085
4.52076	6.03545	6.80816	7.41192	7.97038	9.0014	10.358	11.8857	13.7939	16.4797	19.573	22.8022	26.4028	29.7309	33.8872	39.2915	46.903	56.2513	69.5676	89.4923	120.896	174.402	273.914	404.744	273.726	173.092	119.729	88.4138	69.2258	55.6974	46.5501	39.1044	33.7576	29.4902	25.8777	23.2335	20.3538	17.3417	14.6655	12.4274	10.5407	9.27359	8.43827	7.67687	7.04759	6.43832	5.97488	5.48183	4.89937	3.70979
4.24668	5.71833	6.49782	7.05938	7.48537	8.2678	9.51047	10.9127	12.5152	14.7291	17.8016	20.1629	23.2	25.8557	29.458	33.9928	39.2986	46.2575	55.6478	68.6642	90.1861	120.431	173.43	273.726	404.299	273.579	173.782	120.792	89.6206	70	56.5865	47.1173	39.4597	33.9108	29.7391	26.3561	22.7798	19.1054	16.3548	13.8832	11.7029	10.1566	9.07162	8.41467	7.74734	6.81409	6.32138	5.65062	5.04303	3.88536
4.04583	5.40892	6.11686	6.65649	7.14145	7.84271	8.71134	9.98645	11.4572	13.5634	15.8842	18.1704	20.3313	22.8014	25.8194	29.2959	33.3619	38.8546	46.1508	55.1776	68.7471	88.4243	119.824	173.092	273.579	404.796	274.06	173.557	121.417	90.5356	70.761	57.2346	47.031	39.4	34.0993	29.5091	25.2376	21.4538	18.1845	15.343	12.9808	11.1886	9.81804	8.74233	7.91792	7.32893	6.5962	5.99427	5.46176	4.14634
3.8759	5.19675	5.75532	6.30238	6.73043	7.35389	8.03542	9.12878	10.5024	12.2724	14.339	16.358	18.4915	20.2343	22.9598	25.768	29.0012	33.4962	39.3868	46.437	56.0061	68.9567	88.9955	119.729	173.782	274.06	405.84	273.149	173.868	122.029	91.2407	70.9749	56.6098	46.7081	39.0422	33.4403	28.3133	24.0175	19.9517	17.0061	14.4633	12.3605	10.6735	9.5717	8.44895	7.76564	7.07381	6.50883	5.83948	4.43342
3.75879	4.92749	5.53687	5.92254	6.30891	6.75323	7.33827	8.31686	9.56106	11.1287	13.0248	14.8928	16.6083	18.4366	20.519	23.1055	25.73	29.3709	33.777	39.4726	46.37	55.8394	68.8408	88.4138	120.792	173.557	273.149	405.557	274.077	174.698	122.436	90.6427	70.2093	56.3556	46.2505	38.556	32.0305	26.7546	22.1791	18.3425	15.7732	13.4935	11.508	10.0012	9.09144	8.29958	7.57776	6.9249	6.2612	4.83412
3.50162	4.69397	5.19985	5.57461	5.89078	6.32874	6.84627	7.73349	8.93757	10.2452	11.969	13.677	15.1998	16.9772	19.0608	20.9806	23.1463	25.8163	29.4494	33.7525	39.1438	46.194	55.624	69.2258	89.6206	121.417	173.868	274.077	405.316	274.988	176.146	122.437	90.8033	70.1202	55.6908	45.1051	37.2072	30.6271	25.1697	20.3094	17.2808	14.6832	12.6832	11.2427	9.8883	8.92426	8.10469	7.53034	6.7613	5.12257
3.30043	4.31584	4.78372	5.04884	5.52113	5.96063	6.48229	7.26399	8.41949	9.74205	11.1359	12.7119	14.0743	15.6303	17.2531	19.005	20.7823	23.2937	26.0215	29.3697	33.6308	39.1068	45.8231	55.6974	70	90.5356	122.029	174.698	274.988	404.672	277.785	176.409	123.041	89.9205	68.7981	54.4749	43.9496	36.1027	28.4627	22.5919	18.519	15.9901	14.1109	12.4176	10.8423	9.81897	8.95845	8.32817	7.61401	5.52145
3.14061	4.02979	4.42891	4.77061	5.14742	5.70682	6.11776	6.83013	7.85585	9.12013	10.6007	11.9169	13	14.3861	15.7521	17.1982	18.6069	20.5854	23.0554	26.2318	29.5296	33.6376	39.1434	46.5501	56.5865	70.761	91.2407	122.436	176.146	277.785	407.078	276.199	175.182	121.141	89.1832	68.1741	53.4936	42.4539	33.2493	25.7957	20.8866	17.7301	15.3802	13.3882	11.9774	10.7192	9.88309	9.00392	8.01259	6.06537
2.98652	3.84349	4.29944	4.66498	4.99216	5.43442	5.94006	6.45569	7.39024	8.58277	10.0005	11.2389	11.9804	13.1618	14.3989	15.5632	16.8376	18.4339	20.8719	23.4829	26.3954	29.5837	33.9649	39.1044	47.1173	57.2346	70.9749	90.6427	122.437	176.409	276.199	406.821	276.829	174.411	121.131	88.4475	66.9854	51.4142	39.4871	30.2995	24.0327	19.8507	16.9172	14.8249	13.1102	11.7287	10.4947	9.60853	8.67738	6.5145
2.78772	3.6853	4.14378	4.48406	4.86616	5.29226	5.9537	6.27071	7.01552	8.14927	9.41781	10.4255	11.142	12.0639	13.1916	14.2558	15.3286	16.6383	18.6118	20.9252	23.1763	25.9876	29.6774	33.7576	39.4597	47.031	56.6098	70.2093	90.8033	123.041	175.182	276.829	408.27	275.058	174.978	120.776	87.5747	64.8096	48.3497	35.9008	28.2804	22.8364	19.0995	16.5183	14.6486	13.1762	11.7395	10.7066	9.52079	7.17836
2.69488	3.55	3.9887	4.31814	4.58226	5.04292	5.4446	6.06393	6.6828	7.74486	8.9054	9.72071	10.4891	11.1965	12.2232	13.2988	14.2112	15.2891	16.941	18.735	20.6739	23.0303	25.9589	29.4902	33.9108	39.4	46.7081	56.3556	70.1202	89.9205	121.141	174.411	275.058	409.16	276.832	174.78	119.745	85.16	60.5902	43.7473	33.2467	26.6163	22.1404	19.1926	16.7095	15.0375	13.3246	11.959	10.734	7.96482
2.66803	3.51776	3.9121	4.16876	4.42717	4.71914	5.3479	5.80664	6.42515	7.35511	8.37492	9.12357	9.71	10.3799	11.2106	12.1318	13.0367	14.2172	15.4578	16.7907	18.7134	20.6198	22.953	25.8777	29.7391	34.0993	39.0422	46.2505	55.6908	68.7981	89.1832	121.131	174.978	276.832	410.486	278.165	173.369	115.804	79.0329	54.9344	40.5998	31.8524	26.2267	22.2086	19.4546	17.4493	15.2765	13.5873	12.0847	8.93698
2.63733	3.43188	3.73553	4.01221	4.24317	4.47382	5.00545	5.60035	6.32769	7.07126	7.91431	8.4836	9.00846	9.74664	10.3883	11.2449	12.1116	13.12	14.055	15.4473	17.0524	18.6055	20.5183	23.2335	26.3561	29.5091	33.4403	38.556	45.1051	54.4749	68.1741	88.4475	120.776	174.78	278.165	411.842	274.744	167.806	107.862	71.9597	51.3572	39.4536	31.8616	26.9265	23.1557	20.2724	17.7203	15.7052	13.743	10.1014
2.54015	3.20669	3.54266	3.81493	4.00768	4.27775	4.78778	5.31823	6.05425	6.73964	7.4118	7.76659	8.43623	8.98405	9.55534	10.4371	11.2051	12.0233	12.8807	13.9791	15.1204	16.5339	18.2636	20.3538	22.7798	25.2376	28.3133	32.0305	37.2072	43.9496	53.4936	66.9854	87.5747	119.745	173.369	274.744	410.041	270.455	159.951	100.68	69.1031	50.965	40.6287	33.3074	27.9266	24.0097	20.9009	18.4975	16.2695	11.9938
2.40778	3.07646	3.28725	3.51425	3.77463	4.08336	4.65302	5.18922	5.74974	6.46513	6.80847	7.26086	7.67312	8.13893	8.77661	9.44246	10.1046	10.7539	11.754	12.5786	13.5266	14.5135	16.0023	17.3417	19.1054	21.4538	24.0175	26.7546	30.6271	36.1027	42.4539	51.4142	64.8096	85.16	115.804	167.806	270.455	406.35	264.385	151.585	98.2175	70.0536	53.8155	42.1227	34.6055	29.6521	25.3207	22.1209	19.2102	14.1747
2.24121	2.97801	3.10111	3.22736	3.55637	3.79544	4.29008	4.84043	5.4	5.85143	6.15456	6.65053	6.9113	7.21716	7.75257	8.4294	8.90105	9.47211	10.0881	10.8344	11.7188	12.547	13.6168	14.6655	16.3548	18.1845	19.9517	22.1791	25.1697	28.4627	33.2493	39.4871	48.3497	60.5902	79.0329	107.862	159.951	264.385	404.373	255.879	150.051	102.339	74.1408	56.3555	45.1538	37.6562	32.2921	27.3796	23.3878	17.0558
2.18691	2.77941	2.9316	3.00002	3.29149	3.49217	3.92654	4.39717	4.8369	5.15577	5.48273	5.79869	6.0476	6.42054	6.91831	7.33028	7.67596	8.13442	8.65215	9.19513	9.85313	10.5379	11.3011	12.4274	13.8832	15.343	17.0061	18.3425	20.3094	22.5919	25.7957	30.2995	35.9008	43.7473	54.9344	71.9597	100.68	151.585	255.879	404.171	256.774	160.113	109.532	79.663	61.1544	49.1061	40.5525	34.1848	28.6087	20.685
2.02878	2.55784	2.73408	2.86873	3.03794	3.19596	3.46364	3.89375	4.2294	4.55078	4.93524	5.20815	5.46684	5.64102	6.08708	6.4041	6.61989	7.09529	7.4152	7.91147	8.52222	8.95507	9.57708	10.5407	11.7029	12.9808	14.4633	15.7732	17.2808	18.519	20.8866	24.0327	28.2804	33.2467	40.5998	51.3572	69.1031	98.2175	150.051	256.774	407.632	269.086	166.281	112.674	82.2758	63.1819	50.4082	41.749	35.1283	24.9273
1.91214	2.39116	2.57606	2.69846	2.82802	2.8938	3.17561	3.58566	3.78599	4.13494	4.46838	4.70723	4.9328	5.07345	5.33457	5.63918	5.82195	6.26144	6.54313	7.0707	7.42292	7.85419	8.48747	9.27359	10.1566	11.1886	12.3605	13.4935	14.6832	15.9901	17.7301	19.8507	22.8364	26.6163	31.8524	39.4536	50.965	70.0536	102.339	160.113	269.086	407.024	269.472	166.024	113.543	83.299	64.1497	51.3981	41.9609	29.6303
1.80123	2.28205	2.40955	2.50914	2.68065	2.76227	2.95597	3.19277	3.45446	3.87284	4.15347	4.59422	4.60179	4.67209	4.89905	5.10861	5.28362	5.60979	5.93771	6.3233	6.72606	7.21944	7.72772	8.43827	9.07162	9.81804	10.6735	11.508	12.6832	14.1109	15.3802	16.9172	19.0995	22.1404	26.2267	31.8616	40.6287	53.8155	74.1408	109.532	166.281	269.472	405.068	268.401	166.975	115.6	84.6561	64.6869	51.0736	35.9519
1.83422	2.111	2.26938	2.39517	2.50376	2.64493	2.75656	2.87297	3.21099	3.42453	3.73765	3.961	4.20495	4.41203	4.52851	4.62297	4.98584	5.3144	5.5606	5.80964	6.07786	6.73306	7.06745	7.67687	8.41467	8.74233	9.5717	10.0012	11.2427	12.4176	13.3882	14.8249	16.5183	19.1926	22.2086	26.9265	33.3074	42.1227	56.3555	79.663	112.674	166.024	268.401	405.103	270.708	169.989	116.839	85.017	64.8487	44.9429
1.67386	2.02285	2.13765	2.28792	2.4011	2.49517	2.62893	2.78492	3.01925	3.24903	3.44878	3.56127	3.71989	4.16566	4.39521	4.47521	4.62229	4.92483	5.05847	5.29831	5.61084	6.16804	6.46303	7.04759	7.74734	7.91792	8.44895	9.09144	9.8883	10.8423	11.9774	13.1102	14.6486	16.7095	19.4546	23.1557	27.9266	34.6055	45.1538	61.1544	82.2758	113.543	166.975	270.708	407.041	271.352	169.872	117.215	85.1059	57.7657
1.6911	1.89467	1.9928	2.14772	2.24694	2.36405	2.51144	2.63341	2.86786	3.01388	3.28011	3.38005	3.52601	3.79521	4.05245	4.16918	4.28109	4.6783	4.78444	5.04461	5.38154	5.91739	6.2211	6.43832	6.81409	7.32893	7.76564	8.29958	8.92426	9.81897	10.7192	11.7287	13.1762	15.0375	17.4493	20.2724	24.0097	29.6521	37.6562	49.1061	63.1819	83.299	115.6	169.989	271.352	402.548	270.451	172.033	116.82	76.3155
1.62198	1.81759	1.9177	2.04806	2.13152	2.21593	2.42897	2.54805	3.17743	2.95945	3.13273	3.21188	3.39794	3.58502	3.71297	3.8273	4.15634	4.28845	4.5909	4.94246	4.95686	5.39613	5.63465	5.97488	6.32138	6.5962	7.07381	7.57776	8.10469	8.95845	9.88309	10.4947	11.7395	13.3246	15.2765	17.7203	20.9009	25.3207	32.2921	40.5525	50.4082	64.1497	84.6561	116.839	169.872	270.451	406.049	273.683	171.503	106.196
1.39351	1.71063	1.83649	1.93473	2.04552	2.12025	2.32588	2.53825	2.73432	2.92694	2.99787	3.08623	3.18473	3.22035	3.36625	3.54157	3.73221	3.95025	4.15677	4.28096	4.5319	4.83314	5.10781	5.48183	5.65062	5.99427	6.50883	6.9249	7.53034	8.32817	9.00392	9.60853	10.7066	11.959	13.5873	15.7052	18.4975	22.1209	27.3796	34.1848	41.749	51.3981	64.6869	85.017	117.215	172.033	273.683	407.234	274.775	158.554
1.38549	1.65513	1.72372	1.7905	1.90092	2.0705	2.22284	2.41386	2.574	2.90164	2.88091	2.82312	2.94234	2.95134	3.08836	3.25771	3.3748	3.51248	3.68694	3.84971	4.20099	4.54758	4.74977	4.89937	5.04303	5.46176	5.83948	6.2612	6.7613	7.61401	8.01259	8.67738	9.52079	10.734	12.0847	13.743	16.2695	19.2102	23.3878	28.6087	35.1283	41.9609	51.0736	64.8487	85.1059	116.82	171.503	274.775	409.878	256.223
1.19081	1.41319	1.41565	1.43028	1.54332	1.66672	1.78928	1.92184	2.07974	2.17404	2.18841	2.22818	2.29571	2.34065	2.4279	2.5327	2.63824	2.74811	2.79132	3.04006	3.30028	3.55961	3.66085	3.70979	3.88536	4.14634	4.43342	4.83412	5.12257	5.52145	6.06537	6.5145	7.17836	7.96482	8.93698	10.1014	11.9938	14.1747	17.0558	20.685	24.9273	29.6303	35.9519	44.9429	57.7657	76.3155	106.196	158.554	256.223	364.713

## Sheet: Fig. 3b early-2-cell
249.173	211.37	140.278	96.3638	68.4444	50.3168	38.4093	29.8307	23.7616	18.6558	14.7935	11.9507	9.85154	8.40473	7.40271	6.61497	5.93466	5.32473	4.93947	4.55971	4.23961	3.90977	3.70127	3.42788	3.2215	3.08537	2.97424	2.82704	2.6388	2.43617	2.31937	2.34038	2.32981	2.19009	2.05982	1.94326	1.88235	1.83862	1.80088	1.7779	1.72812	1.57703	1.53705	1.50009	1.46223	1.43314	1.38646	1.33187	1.31309	1.12756
211.37	290.784	231.359	154.518	107.095	77.0503	57.2522	43.6847	34.2401	26.7292	20.9582	16.7712	13.8147	11.6676	10.1595	8.95004	7.99986	7.20828	6.58797	6.05961	5.53641	5.14407	4.84434	4.49606	4.15549	3.96612	3.79867	3.61167	3.39609	3.13997	2.92594	2.94392	2.88968	2.76756	2.65641	2.44717	2.36789	2.30548	2.19268	2.15539	2.07942	1.95168	1.86508	1.87789	1.80267	1.74015	1.63266	1.58348	1.4835	1.25039
140.278	231.359	288.673	229.303	153.687	106.688	76.6069	56.8247	43.0196	32.9293	25.3032	20.0065	16.2113	13.6585	11.7713	10.2899	9.22944	8.2835	7.57314	6.75635	6.20921	5.70627	5.29636	4.94998	4.55697	4.34048	4.11961	3.90859	3.69701	3.44449	3.25537	3.11043	3.03325	2.96753	2.84387	2.67774	2.53942	2.46455	2.38287	2.24603	2.18507	2.06859	1.97537	1.9422	1.88309	1.81335	1.69388	1.60648	1.52405	1.28265
96.3638	154.518	229.303	285.709	227.216	152.271	105.412	75.4014	54.9778	40.9543	30.7254	23.7714	18.9742	15.8273	13.5757	11.7212	10.3286	9.21916	8.34939	7.50848	6.84976	6.23175	5.6133	5.18032	4.91116	4.62897	4.32949	4.10036	3.8752	3.68989	3.4344	3.28405	3.13439	3.06328	2.93997	2.87385	2.68202	2.55351	2.46559	2.36161	2.3053	2.19411	2.00828	1.97101	1.92628	1.80077	1.73199	1.67168	1.60291	1.30476
68.4444	107.095	153.687	227.216	285.5	226.622	151.039	104	73.5154	53.0507	38.6007	28.7635	22.4747	18.6325	15.7976	13.4456	11.7263	10.2561	9.20851	8.33217	7.54377	6.83745	6.06718	5.74171	5.44932	4.98831	4.69557	4.40889	4.14021	3.83401	3.6588	3.44769	3.37534	3.20457	3.11359	3.01884	2.86683	2.71909	2.56399	2.52517	2.40812	2.28296	2.1507	2.02776	1.93991	1.83535	1.73538	1.68451	1.63604	1.35495
50.3168	77.0503	106.688	152.271	226.622	284.767	225.006	148.934	102.356	71.4872	49.8622	35.8653	27.5836	22.4715	18.7095	15.7287	13.4817	11.7454	10.3963	9.37818	8.33399	7.63414	6.94609	6.4213	5.92461	5.5109	5.1434	4.78048	4.47144	4.17693	3.98351	3.80782	3.59567	3.48328	3.3109	3.23114	3.05132	2.93531	2.76617	2.66903	2.52802	2.39901	2.20438	2.05599	1.97904	1.85995	1.79661	1.72951	1.70012	1.43269
38.4093	57.2522	76.6069	105.412	151.039	225.006	282.794	223.31	147.836	99.6861	66.5665	46.6679	35.516	28.0628	22.5721	18.6292	15.8202	13.6518	12.0696	10.745	9.55559	8.6152	7.94158	7.25982	6.5787	6.12227	5.70833	5.31248	4.88116	4.55038	4.28369	4.05225	3.95721	3.76827	3.63851	3.43456	3.30298	3.16683	2.94815	2.83462	2.67346	2.52674	2.29771	2.13554	2.04717	1.93766	1.86713	1.86779	1.75353	1.46339
29.8307	43.6847	56.8247	75.4014	104	148.934	223.31	281.887	222.268	144.35	92.2845	63.8929	47.1816	35.7786	28.134	22.7851	19.1685	16.4617	14.4072	12.6271	11.1012	9.99219	9.0747	8.19821	7.48701	6.93701	6.26355	5.8462	5.50184	5.08384	4.7403	4.49117	4.30045	4.14701	3.89136	3.66446	3.46293	3.35258	3.16345	2.99747	2.83861	2.6433	2.40927	2.27661	2.18514	2.10288	1.96351	1.90701	1.811	1.51981
23.7616	34.2401	43.0196	54.9778	73.5154	102.356	147.836	222.268	280.833	218.228	134.036	92.1519	63.8908	46.9521	36.4788	29.3048	24.2415	20.6036	17.608	15.1581	13.2809	11.9376	10.5726	9.4839	8.55968	7.83885	7.08609	6.57469	6.1899	5.75078	5.31294	5.04508	4.75333	4.58362	4.32225	4.03183	3.77471	3.56569	3.38103	3.1745	2.99116	2.75134	2.5716	2.42059	2.29902	2.27153	2.10853	1.99539	1.90992	1.5537
18.6558	26.7292	32.9293	40.9543	53.0507	71.4872	99.6861	144.35	218.228	277.285	212.344	135.605	92.9289	67.4985	51.3605	40.2279	32.0784	26.5149	22.1217	18.7994	16.4002	14.4111	12.6815	11.2298	10.1228	9.19446	8.31039	7.5191	7.00158	6.47724	6.05621	5.70042	5.3146	5.09692	4.81681	4.53287	4.23799	3.94194	3.69262	3.46206	3.23891	2.9824	2.76083	2.61258	2.43874	2.33758	2.2903	2.16792	2.04628	1.68182
14.7935	20.9582	25.3032	30.7254	38.6007	49.8622	66.5665	92.2845	134.036	212.344	285.489	225.219	148.882	103.592	75.4763	56.9618	44.0873	34.9316	28.4243	24.0033	20.497	17.7265	15.3014	13.5127	12.166	10.9118	9.68899	8.7323	8.03818	7.44555	6.99127	6.52097	6.00908	5.71682	5.47738	5.19608	4.7458	4.41319	4.10382	3.84452	3.50919	3.26002	3.00501	2.76771	2.65165	2.4765	2.36556	2.29921	2.13157	1.74309
11.9507	16.7712	20.0065	23.7714	28.7635	35.8653	46.6679	63.8929	92.1519	135.605	225.219	290.584	230.166	154.418	107.678	78.6524	59.0096	45.5401	36.2286	29.9705	25.1399	21.3945	18.2673	15.9236	14.2742	12.654	11.1167	10.035	9.12906	8.26805	7.68074	7.06981	6.57618	6.25457	6.03075	5.63258	5.15596	4.71512	4.40859	4.02675	3.7004	3.35971	3.11607	2.87712	2.67989	2.54823	2.49008	2.41714	2.24397	1.86765
9.85154	13.8147	16.2113	18.9742	22.4747	27.5836	35.516	47.1816	63.8908	92.9289	148.882	230.166	291.664	231.434	155.335	109.22	79.0157	59.2659	46.1316	37.1004	30.4702	25.5411	21.5911	18.6518	16.2261	14.2137	12.6113	11.3097	10.1679	9.19984	8.40884	7.67932	7.10705	6.76849	6.37101	5.91684	5.59621	5.0742	4.67584	4.28245	3.83464	3.46924	3.17066	2.932	2.78109	2.70595	2.519	2.42021	2.3265	1.90029
8.40473	11.6676	13.6585	15.8273	18.6325	22.4715	28.0628	35.7786	46.9521	67.4985	103.592	154.418	231.434	290.784	231.472	156.13	108.997	78.9786	59.6929	46.6277	37.4988	30.7072	25.4157	21.4957	18.5769	16.2242	14.4486	12.8619	11.4052	10.3375	9.25669	8.35937	7.7482	7.23755	6.80192	6.33659	5.8906	5.41427	4.88208	4.4351	4.06191	3.64908	3.30229	3.0625	2.97183	2.86557	2.62694	2.51577	2.41453	1.95475
7.40271	10.1595	11.7713	13.5757	15.7976	18.7095	22.5721	28.134	36.4788	51.3605	75.4763	107.678	155.335	231.472	291.857	231.516	155.863	108.931	79.5442	60.1004	46.913	37.5947	30.6824	25.2986	21.5925	18.8557	16.4392	14.3923	12.8341	11.4514	10.1794	9.2612	8.56164	7.98112	7.26866	6.72421	6.26633	5.71827	5.08022	4.57037	4.30071	3.89469	3.49288	3.32505	3.21671	3.03788	2.79948	2.70955	2.5893	2.05116
6.61497	8.95004	10.2899	11.7212	13.4456	15.7287	18.6292	22.7851	29.3048	40.2279	56.9618	78.6524	109.22	156.13	231.516	290.791	230.101	154.774	109.165	79.6804	60.2574	47.3786	37.6551	30.4646	25.3909	21.966	18.8457	16.4258	14.6002	12.881	11.5013	10.5198	9.48229	8.73858	7.97815	7.20616	6.6173	5.98646	5.32329	4.8017	4.38478	4.02553	3.65941	3.44224	3.32759	3.12534	2.97832	2.81602	2.64412	2.09555
5.93466	7.99986	9.22944	10.3286	11.7263	13.4817	15.8202	19.1685	24.2415	32.0784	44.0873	59.0096	79.0157	108.997	155.863	230.101	289.577	230.334	155.144	108.73	79.9189	60.7662	46.7836	37.1353	30.4271	25.5735	21.7721	18.7226	16.3134	14.3504	12.766	11.464	10.3494	9.47828	8.61675	7.81189	7.02405	6.32329	5.63225	4.99802	4.49109	4.10766	3.85296	3.57372	3.3633	3.15463	2.99314	2.85083	2.66147	2.20971
5.32473	7.20828	8.2835	9.21916	10.2561	11.7454	13.6518	16.4617	20.6036	26.5149	34.9316	45.5401	59.2659	78.9786	108.931	154.774	230.334	288.936	230.009	155.358	109.72	79.5192	59.2672	46.3047	37.0725	30.4944	25.4549	21.4989	18.5498	16.2927	14.2646	12.6429	11.395	10.4391	9.45704	8.53407	7.70168	6.84928	6.00438	5.39294	4.89368	4.35366	3.93772	3.66947	3.46726	3.17218	3.11227	3.00894	2.77125	2.21734
4.93947	6.58797	7.57314	8.34939	9.20851	10.3963	12.0696	14.4072	17.608	22.1217	28.4243	36.2286	46.1316	59.6929	79.5442	109.165	155.144	230.009	290.762	230.86	156.095	108.264	78.6081	59.6987	46.3037	36.9942	30.2229	25.305	21.4945	18.6517	16.2352	14.5839	13.0272	11.749	10.5899	9.45504	8.37023	7.37055	6.58523	5.69818	5.07366	4.56099	4.1442	3.84038	3.56377	3.36663	3.26918	3.12061	3.07323	2.34526
4.55971	6.05961	6.75635	7.50848	8.33217	9.37818	10.745	12.6271	15.1581	18.7994	24.0033	29.9705	37.1004	46.6277	60.1004	79.6804	108.73	155.358	230.86	290.318	228.651	155.578	109.016	79.0645	59.1324	46.0613	36.8616	30.4048	25.2345	21.4961	18.456	16.6222	15.0036	13.2603	11.5962	10.3886	9.09706	8.12503	7.08551	6.14292	5.44581	4.84671	4.39171	4.02699	3.7487	3.51482	3.34745	3.25624	3.00461	2.42383
4.23961	5.53641	6.20921	6.84976	7.54377	8.33399	9.55559	11.1012	13.2809	16.4002	20.497	25.1399	30.4702	37.4988	46.913	60.2574	79.9189	109.72	156.095	228.651	289.642	231.123	155.601	108.606	78.5459	59.173	46.3516	37.3801	30.3314	25.3229	21.5605	19.0448	16.8043	14.7481	13.0005	11.3219	9.91432	8.97769	7.76587	6.63167	5.83635	5.18853	4.66022	4.27978	3.91478	3.81204	3.55677	3.3974	3.18535	2.54725
3.90977	5.14407	5.70627	6.23175	6.83745	7.63414	8.6152	9.99219	11.9376	14.4111	17.7265	21.3945	25.5411	30.7072	37.5947	47.3786	60.7662	79.5192	108.264	155.578	231.123	289.613	229.312	154.993	108.371	78.2753	59.452	46.5499	37.1845	30.3871	25.3807	21.6542	18.8362	16.491	14.4666	12.582	11.0269	9.64722	8.42948	7.19663	6.28081	5.50014	4.92786	4.56487	4.20356	3.95901	3.7435	3.61693	3.37632	2.68367
3.70127	4.84434	5.29636	5.6133	6.06718	6.94609	7.94158	9.0747	10.5726	12.6815	15.3014	18.2673	21.5911	25.4157	30.6824	37.6551	46.7836	59.2672	78.6081	109.016	155.601	229.312	290.451	230.648	154.588	107.995	79.1026	59.6994	46.3071	37.2341	30.3054	25.4739	21.6974	18.7678	16.2347	14.2418	12.4087	10.6513	9.04007	8.28374	6.72697	5.97887	5.36059	4.88098	4.51992	4.32121	3.98868	3.77948	3.56248	2.81469
3.42788	4.49606	4.94998	5.18032	5.74171	6.4213	7.25982	8.19821	9.4839	11.2298	13.5127	15.9236	18.6518	21.4957	25.2986	30.4646	37.1353	46.3047	59.6987	79.0645	108.606	154.993	230.648	289.293	229.782	155.784	109.531	79.2975	59.7989	46.4993	37.0747	30.2213	25.4859	21.5101	18.5411	15.9909	13.9375	11.8432	10.0326	8.5476	7.36371	6.49029	5.83627	5.31346	4.86229	4.45414	4.1973	3.9814	3.74749	2.92711
3.2215	4.15549	4.55697	4.91116	5.44932	5.92461	6.5787	7.48701	8.55968	10.1228	12.166	14.2742	16.2261	18.5769	21.5925	25.3909	30.4271	37.0725	46.3037	59.1324	78.5459	108.371	154.588	229.782	290.112	231.277	157.079	109.522	79.3898	59.8379	46.1714	36.864	30.3637	25.3631	21.4225	18.3734	15.6991	13.2698	11.195	9.38311	8.15897	7.24182	6.48308	5.80624	5.19149	4.77015	4.48893	4.24309	3.91719	3.03929
3.08537	3.96612	4.34048	4.62897	4.98831	5.5109	6.12227	6.93701	7.83885	9.19446	10.9118	12.654	14.2137	16.2242	18.8557	21.966	25.5735	30.4944	36.9942	46.0613	59.173	78.2753	107.995	155.784	231.277	291.291	231.406	155.742	108.822	78.4965	59.5916	46.4181	37.1437	30.2494	25.1247	21.2685	17.8763	15.0674	12.4428	10.3484	9.05693	7.86891	7.03273	6.22747	5.65276	5.21261	4.72811	4.50943	4.17958	3.20947
2.97424	3.79867	4.11961	4.32949	4.69557	5.1434	5.70833	6.26355	7.08609	8.31039	9.68899	11.1167	12.6113	14.4486	16.4392	18.8457	21.7721	25.4549	30.2229	36.8616	46.3516	59.452	79.1026	109.531	157.079	231.406	290.525	230.204	155.082	108.21	79.0089	59.873	46.2244	36.7683	29.9529	24.9539	20.6634	17.2434	14.1108	11.6292	9.90475	8.65023	7.68865	6.84768	6.20001	5.71085	5.16613	4.77506	4.36785	3.36835
2.82704	3.61167	3.90859	4.10036	4.40889	4.78048	5.31248	5.8462	6.57469	7.5191	8.7323	10.035	11.3097	12.8619	14.3923	16.4258	18.7226	21.4989	25.305	30.4048	37.3801	46.5499	59.6994	79.2975	109.522	155.742	230.204	289.681	229.076	154.844	109.2	79.0508	59.0982	45.7705	36.6102	29.9647	24.2413	19.8013	16.2273	13.2767	10.9994	9.54364	8.37368	7.46722	6.67951	6.00512	5.53268	5.10375	4.67788	3.56403
2.6388	3.39609	3.69701	3.8752	4.14021	4.47144	4.88116	5.50184	6.1899	7.00158	8.03818	9.12906	10.1679	11.4052	12.8341	14.6002	16.3134	18.5498	21.4945	25.2345	30.3314	37.1845	46.3071	59.7989	79.3898	108.822	155.082	229.076	289.895	229.937	155.964	108.02	78.8378	59.5882	46.3014	36.7396	29.4307	23.7596	19.0875	15.1682	12.4101	10.5814	9.28739	8.08558	7.27231	6.56403	5.9835	5.44448	4.971	3.93208
2.43617	3.13997	3.44449	3.68989	3.83401	4.17693	4.55038	5.08384	5.75078	6.47724	7.44555	8.26805	9.19984	10.3375	11.4514	12.881	14.3504	16.2927	18.6517	21.4961	25.3229	30.3871	37.2341	46.4993	59.8379	78.4965	108.21	154.844	229.937	288.927	229.746	155.855	109.468	79.3469	59.4002	46.1012	36.2117	28.5081	22.2762	17.586	14.2335	11.9261	10.2951	8.90042	7.87739	7.18639	6.56082	5.96779	5.34495	4.17577
2.31937	2.92594	3.25537	3.4344	3.6588	3.98351	4.28369	4.7403	5.31294	6.05621	6.99127	7.68074	8.40884	9.25669	10.1794	11.5013	12.766	14.2646	16.2352	18.456	21.5605	25.3807	30.3054	37.0747	46.1714	59.5916	79.0089	109.2	155.964	229.746	290.269	230.584	155.959	108.899	78.9136	59.3458	45.4132	35.0981	26.9386	20.767	16.6926	13.7321	11.6382	9.95259	8.80539	7.90311	7.16371	6.57775	5.94355	4.56228
2.34038	2.94392	3.11043	3.28405	3.44769	3.80782	4.05225	4.49117	5.04508	5.70042	6.52097	7.06981	7.67932	8.35937	9.2612	10.5198	11.464	12.6429	14.5839	16.6222	19.0448	21.6542	25.4739	30.2213	36.864	46.4181	59.873	79.0508	108.02	155.855	230.584	290.248	230.982	155.26	109.218	78.9355	58.6833	43.7859	32.8126	24.852	19.7782	16.0826	13.2304	11.3717	10.0093	8.91945	8.18006	7.37378	6.46838	4.90356
2.32981	2.88968	3.03325	3.13439	3.37534	3.59567	3.95721	4.30045	4.75333	5.3146	6.00908	6.57618	7.10705	7.7482	8.56164	9.48229	10.3494	11.395	13.0272	15.0036	16.8043	18.8362	21.6974	25.4859	30.3637	37.1437	46.2244	59.0982	78.8378	109.468	155.959	230.982	290.682	231.336	156.111	109.228	77.9297	56.5695	41.2687	30.3874	23.6257	18.9565	15.6844	13.2947	11.4545	10.1849	9.24444	8.30686	7.33832	5.48674
2.19009	2.76756	2.96753	3.06328	3.20457	3.48328	3.76827	4.14701	4.58362	5.09692	5.71682	6.25457	6.76849	7.23755	7.98112	8.73858	9.47828	10.4391	11.749	13.2603	14.7481	16.491	18.7678	21.5101	25.3631	30.2494	36.7683	45.7705	59.5882	79.3469	108.899	155.26	231.336	289.823	231.469	156.194	107.841	75.7721	53.4419	38.3307	29.2507	22.8939	18.9045	15.7971	13.5686	11.7396	10.591	9.40678	8.30822	6.13194
2.05982	2.65641	2.84387	2.93997	3.11359	3.3109	3.63851	3.89136	4.32225	4.81681	5.47738	6.03075	6.37101	6.80192	7.26866	7.97815	8.61675	9.45704	10.5899	11.5962	13.0005	14.4666	16.2347	18.5411	21.4225	25.1247	29.9529	36.6102	46.3014	59.4002	78.9136	109.218	156.111	231.469	290.54	231.673	155.189	105.276	72.0966	49.9871	36.946	28.3283	22.7518	18.9872	16.0302	13.8501	12.0613	10.7245	9.44329	6.99595
1.94326	2.44717	2.67774	2.87385	3.01884	3.23114	3.43456	3.66446	4.03183	4.53287	5.19608	5.63258	5.91684	6.33659	6.72421	7.20616	7.81189	8.53407	9.45504	10.3886	11.3219	12.582	14.2418	15.9909	18.3734	21.2685	24.9539	29.9647	36.7396	46.1012	59.3458	78.9355	109.228	156.194	231.673	291.623	230.964	152.06	100.547	67.282	47.9972	36.0045	28.5483	23.5008	19.4728	16.4703	14.1531	12.4507	10.7172	7.93219
1.88235	2.36789	2.53942	2.68202	2.86683	3.05132	3.30298	3.46293	3.77471	4.23799	4.7458	5.15596	5.59621	5.8906	6.26633	6.6173	7.02405	7.70168	8.37023	9.09706	9.91432	11.0269	12.4087	13.9375	15.6991	17.8763	20.6634	24.2413	29.4307	36.2117	45.4132	58.6833	77.9297	107.841	155.189	230.964	289.607	229.087	146.468	94.3683	65.094	47.949	37.6861	29.9054	24.0361	20.0868	17.0109	14.7981	12.4701	9.30981
1.83862	2.30548	2.46455	2.55351	2.71909	2.93531	3.16683	3.35258	3.56569	3.94194	4.41319	4.71512	5.0742	5.41427	5.71827	5.98646	6.32329	6.84928	7.37055	8.12503	8.97769	9.64722	10.6513	11.8432	13.2698	15.0674	17.2434	19.8013	23.7596	28.5081	35.0981	43.7859	56.5695	75.7721	105.276	152.06	229.087	287.651	224.518	139.554	92.9762	67.6814	50.9318	38.8337	30.5778	24.9136	20.7909	17.8546	15.3348	10.9415
1.80088	2.19268	2.38287	2.46559	2.56399	2.76617	2.94815	3.16345	3.38103	3.69262	4.10382	4.40859	4.67584	4.88208	5.08022	5.32329	5.63225	6.00438	6.58523	7.08551	7.76587	8.42948	9.04007	10.0326	11.195	12.4428	14.1108	16.2273	19.0875	22.2762	26.9386	32.8126	41.2687	53.4419	72.0966	100.547	146.468	224.518	285.546	214.783	138.903	99.0612	69.9985	51.6807	40.0774	32.2506	26.5317	22.2046	18.5743	13.2349
1.7779	2.15539	2.24603	2.36161	2.52517	2.66903	2.83462	2.99747	3.1745	3.46206	3.84452	4.02675	4.28245	4.4351	4.57037	4.8017	4.99802	5.39294	5.69818	6.14292	6.63167	7.19663	8.28374	8.5476	9.38311	10.3484	11.6292	13.2767	15.1682	17.586	20.767	24.852	30.3874	38.3307	49.9871	67.282	94.3683	139.554	214.783	279.363	221.689	145.037	100.747	72.717	54.5867	42.4198	33.8593	27.9426	23.0569	16.2557
1.72812	2.07942	2.18507	2.3053	2.40812	2.52802	2.67346	2.83861	2.99116	3.23891	3.50919	3.7004	3.83464	4.06191	4.30071	4.38478	4.49109	4.89368	5.07366	5.44581	5.83635	6.28081	6.72697	7.36371	8.15897	9.05693	9.90475	10.9994	12.4101	14.2335	16.6926	19.7782	23.6257	29.2507	36.946	47.9972	65.094	92.9762	138.903	221.689	280.518	222.417	149.657	103.738	74.865	55.9966	43.3761	34.9114	28.2009	19.804
1.57703	1.95168	2.06859	2.19411	2.28296	2.39901	2.52674	2.6433	2.75134	2.9824	3.26002	3.35971	3.46924	3.64908	3.89469	4.02553	4.10766	4.35366	4.56099	4.84671	5.18853	5.50014	5.97887	6.49029	7.24182	7.86891	8.65023	9.54364	10.5814	11.9261	13.7321	16.0826	18.9565	22.8939	28.3283	36.0045	47.949	67.6814	99.0612	145.037	222.417	281.926	224.408	150.105	104.007	75.5213	56.5801	44.2205	35.0189	24.1266
1.53705	1.86508	1.97537	2.00828	2.1507	2.20438	2.29771	2.40927	2.5716	2.76083	3.00501	3.11607	3.17066	3.30229	3.49288	3.65941	3.85296	3.93772	4.1442	4.39171	4.66022	4.92786	5.36059	5.83627	6.48308	7.03273	7.68865	8.37368	9.28739	10.2951	11.6382	13.2304	15.6844	18.9045	22.7518	28.5483	37.6861	50.9318	69.9985	100.747	149.657	224.408	282.656	224.264	150.395	105.511	76.2152	57.2827	44.005	29.8817
1.50009	1.87789	1.9422	1.97101	2.02776	2.05599	2.13554	2.27661	2.42059	2.61258	2.76771	2.87712	2.932	3.0625	3.32505	3.44224	3.57372	3.66947	3.84038	4.02699	4.27978	4.56487	4.88098	5.31346	5.80624	6.22747	6.84768	7.46722	8.08558	8.90042	9.95259	11.3717	13.2947	15.7971	18.9872	23.5008	29.9054	38.8337	51.6807	72.717	103.738	150.105	224.264	283.479	225.752	152.454	105.697	76.7678	57.5398	38.3901
1.46223	1.80267	1.88309	1.92628	1.93991	1.97904	2.04717	2.18514	2.29902	2.43874	2.65165	2.67989	2.78109	2.97183	3.21671	3.32759	3.3633	3.46726	3.56377	3.7487	3.91478	4.20356	4.51992	4.86229	5.19149	5.65276	6.20001	6.67951	7.27231	7.87739	8.80539	10.0093	11.4545	13.5686	16.0302	19.4728	24.0361	30.5778	40.0774	54.5867	74.865	104.007	150.395	225.752	284.815	225.886	152.814	106.827	77.3327	50.8315
1.43314	1.74015	1.81335	1.80077	1.83535	1.85995	1.93766	2.10288	2.27153	2.33758	2.4765	2.54823	2.70595	2.86557	3.03788	3.12534	3.15463	3.17218	3.36663	3.51482	3.81204	3.95901	4.32121	4.45414	4.77015	5.21261	5.71085	6.00512	6.56403	7.18639	7.90311	8.91945	10.1849	11.7396	13.8501	16.4703	20.0868	24.9136	32.2506	42.4198	55.9966	75.5213	105.511	152.454	225.886	285.228	227.684	153.679	106.946	68.7605
1.38646	1.63266	1.69388	1.73199	1.73538	1.79661	1.86713	1.96351	2.10853	2.2903	2.36556	2.49008	2.519	2.62694	2.79948	2.97832	2.99314	3.11227	3.26918	3.34745	3.55677	3.7435	3.98868	4.1973	4.48893	4.72811	5.16613	5.53268	5.9835	6.56082	7.16371	8.18006	9.24444	10.591	12.0613	14.1531	17.0109	20.7909	26.5317	33.8593	43.3761	56.5801	76.2152	105.697	152.814	227.684	285.532	229.361	154.254	95.8373
1.33187	1.58348	1.60648	1.67168	1.68451	1.72951	1.86779	1.90701	1.99539	2.16792	2.29921	2.41714	2.42021	2.51577	2.70955	2.81602	2.85083	3.00894	3.12061	3.25624	3.3974	3.61693	3.77948	3.9814	4.24309	4.50943	4.77506	5.10375	5.44448	5.96779	6.57775	7.37378	8.30686	9.40678	10.7245	12.4507	14.7981	17.8546	22.2046	27.9426	34.9114	44.2205	57.2827	76.7678	106.827	153.679	229.361	289.38	231.356	139.574
1.31309	1.4835	1.52405	1.60291	1.63604	1.70012	1.75353	1.811	1.90992	2.04628	2.13157	2.24397	2.3265	2.41453	2.5893	2.64412	2.66147	2.77125	3.07323	3.00461	3.18535	3.37632	3.56248	3.74749	3.91719	4.17958	4.36785	4.67788	4.971	5.34495	5.94355	6.46838	7.33832	8.30822	9.44329	10.7172	12.4701	15.3348	18.5743	23.0569	28.2009	35.0189	44.005	57.5398	77.3327	106.946	154.254	231.356	292.243	211.334
1.12756	1.25039	1.28265	1.30476	1.35495	1.43269	1.46339	1.51981	1.5537	1.68182	1.74309	1.86765	1.90029	1.95475	2.05116	2.09555	2.20971	2.21734	2.34526	2.42383	2.54725	2.68367	2.81469	2.92711	3.03929	3.20947	3.36835	3.56403	3.93208	4.17577	4.56228	4.90356	5.48674	6.13194	6.99595	7.93219	9.30981	10.9415	13.2349	16.2557	19.804	24.1266	29.8817	38.3901	50.8315	68.7605	95.8373	139.574	211.334	250.824

## Sheet: Fig. 3b late-2-cell
220.783	178.554	118.997	83.4594	61.7825	47.6245	38.0802	30.702	25.0298	20.0396	15.6927	12.627	10.7025	9.32999	8.24444	7.46811	6.90071	6.36609	5.92454	5.5181	5.16299	4.90438	4.66709	4.36614	4.04642	3.84176	3.67955	3.53134	3.34032	3.17744	2.99166	2.85823	2.75821	2.69723	2.54567	2.3926	2.25615	2.17063	2.05332	1.96818	1.89945	1.80033	1.76106	1.63564	1.59219	1.50592	1.48188	1.46547	1.45235	1.25374
178.554	254.943	194.813	130.756	93.2046	69.9269	54.7309	43.5316	35.236	28.1157	21.8524	17.3212	14.4972	12.6036	11.1312	10.0456	9.15577	8.48917	7.82412	7.26329	6.75516	6.35237	5.97534	5.65805	5.27146	5.06198	4.72966	4.50129	4.29952	4.04502	3.85798	3.63549	3.53224	3.38729	3.20908	3.04871	2.82864	2.73745	2.593	2.48247	2.34355	2.2583	2.15549	2.03454	2.00004	1.91187	1.86904	1.82227	1.72577	1.43553
118.997	194.813	253.305	194.04	130.919	93.2727	70.0737	54.3001	43.0166	33.8124	25.9136	20.2504	16.6334	14.334	12.7135	11.3544	10.2728	9.35208	8.61512	7.98219	7.49731	6.94542	6.56048	6.19138	5.80228	5.45276	5.14886	4.96662	4.64462	4.40543	4.16233	3.96787	3.79226	3.68865	3.44941	3.28743	3.09982	2.96979	2.76494	2.61051	2.47112	2.39221	2.19923	2.14482	2.12698	2.04909	2.03641	1.91832	1.78457	1.46032
83.4594	130.756	194.04	252.512	193.315	130.383	93.1346	69.2443	53.2564	40.7575	30.4258	23.3274	18.8046	16.2303	14.134	12.4843	11.1967	10.1339	9.27352	8.55388	7.98157	7.38972	7.01388	6.71989	6.19579	5.78598	5.45719	5.21126	4.8516	4.59774	4.34154	4.18868	4.03836	3.86102	3.68213	3.54695	3.37217	3.12824	2.9148	2.76233	2.6036	2.43862	2.32116	2.21905	2.15026	2.09414	2.05101	1.94979	1.81699	1.50574
61.7825	93.2046	130.919	193.315	252.669	193.464	130.259	92.139	68.2216	50.7531	36.5684	27.3835	21.7461	18.4113	16.053	13.9504	12.4499	11.2291	10.2123	9.36525	8.64059	8.10091	7.61649	7.08974	6.64276	6.20322	5.83698	5.47591	5.1661	4.83903	4.60259	4.37637	4.22105	4.03831	3.8485	3.76058	3.53211	3.3842	3.15182	2.92629	2.74389	2.55297	2.40505	2.30602	2.20888	2.13998	2.05374	1.94762	1.88043	1.57152
47.6245	69.9269	93.2727	130.383	193.464	253.031	193.15	129.532	91.594	65.6655	45.2064	32.6242	25.7773	21.4879	18.4302	16.0757	14.177	12.622	11.4171	10.4627	9.71937	8.95112	8.26833	7.73701	7.17373	6.75148	6.28115	5.90397	5.5241	5.19572	4.94194	4.68682	4.47839	4.32999	4.14185	4.04344	3.85604	3.64313	3.38692	3.15352	2.89433	2.68862	2.4839	2.42651	2.33254	2.17974	2.0833	2.02335	1.9503	1.6048
38.0802	54.7309	70.0737	93.1346	130.259	193.15	253.852	193.05	129.796	88.7403	58.4662	40.981	31.9581	26.0406	21.69	18.6463	16.3853	14.5225	13.1158	11.9173	10.954	10.0546	9.27299	8.51289	7.97619	7.36373	6.94339	6.52726	6.12032	5.79626	5.393	5.0653	4.90036	4.657	4.49381	4.29322	4.06746	3.83512	3.60301	3.30392	3.03799	2.80816	2.68378	2.60825	2.49099	2.32493	2.2141	2.1497	2.02586	1.69273
30.702	43.5316	54.3001	69.2443	92.139	129.532	193.05	254.835	193.998	126.093	78.9786	54.4555	41.3458	32.5245	26.5913	22.4014	19.526	17.1966	15.3784	14.0104	12.722	11.491	10.4996	9.65656	8.90014	8.27808	7.69652	7.24642	6.80109	6.43975	6.03466	5.66472	5.41441	5.1485	4.99733	4.61407	4.39339	4.11615	3.8305	3.50528	3.21025	2.97738	2.80019	2.69334	2.61013	2.51937	2.39618	2.29003	2.14482	1.76865
25.0298	35.236	43.0166	53.2564	68.2216	91.594	129.796	193.998	255.321	190.55	113.563	77.1204	54.9899	41.7915	33.7178	28.2658	24.1813	21.0294	18.75	16.7363	15.0519	13.5119	12.1664	11.0322	10.1599	9.43196	8.74916	8.13953	7.64811	7.1919	6.83213	6.4742	6.07754	5.76901	5.50585	5.20719	4.84566	4.48345	4.1627	3.81977	3.51203	3.25699	3.00271	2.89797	2.78934	2.67519	2.54857	2.41409	2.28399	1.84908
20.0396	28.1157	33.8124	40.7575	50.7531	65.6655	88.7403	126.093	190.55	253.588	180.609	114.464	79.8277	59.6019	46.4939	37.7576	31.8149	26.9627	23.5509	20.7142	18.3391	16.2066	14.5502	13.1515	12.0224	11.0052	10.2162	9.48789	8.85734	8.28273	7.93765	7.35936	6.92153	6.51054	6.26961	5.92662	5.44972	5.05049	4.64113	4.16993	3.84462	3.56631	3.38019	3.17772	3.01185	2.88535	2.72857	2.62273	2.46711	1.91411
15.6927	21.8524	25.9136	30.4258	36.5684	45.2064	58.4662	78.9786	113.563	180.609	257.999	195.816	130.021	92.2461	69.0061	53.7522	43.6089	36.3463	30.7016	26.3417	22.9087	20.2039	17.8725	16.0823	14.5245	13.1539	12.0717	11.1807	10.3913	9.62748	9.06441	8.58038	8.09588	7.56626	7.10979	6.76125	6.25506	5.68455	5.15606	4.60999	4.21861	3.81595	3.62857	3.43663	3.21247	3.03149	2.93118	2.82262	2.66233	2.11503
12.627	17.3212	20.2504	23.3274	27.3835	32.6242	40.981	54.4555	77.1204	114.464	195.816	258.871	198.412	134.479	96.1982	72.3912	56.8152	45.9524	38.3301	32.3594	27.7586	24.1568	21.2748	18.9395	16.8734	15.2168	13.8831	12.7698	11.9036	10.8513	10.1326	9.59678	8.97981	8.39282	7.94385	7.38694	6.77768	6.17864	5.44483	4.93561	4.50456	4.07962	3.7513	3.58919	3.35784	3.13743	3.05507	2.93711	2.74079	2.28668
10.7025	14.4972	16.6334	18.8046	21.7461	25.7773	31.9581	41.3458	54.9899	79.8277	130.021	198.412	257.706	197.139	133.609	96.1775	72.5788	57.0934	46.4203	38.6238	32.6784	27.9957	24.5252	21.4892	19.0403	17.2341	15.6644	14.3006	13.1043	12.0503	11.1916	10.5466	9.7996	9.3496	8.57802	7.9472	7.35346	6.56146	5.89241	5.29225	4.72768	4.36931	3.99876	3.77599	3.54472	3.33271	3.14221	3.03567	2.83438	2.27513
9.32999	12.6036	14.334	16.2303	18.4113	21.4879	26.0406	32.5245	41.7915	59.6019	92.2461	134.479	197.139	255.078	195.108	133.262	95.6579	72.2143	57.0355	46.3986	38.425	32.5188	28.1166	24.4367	21.3875	19.1705	17.2301	15.8382	14.3332	13.2365	12.2552	11.4103	10.6183	9.87183	9.28562	8.609	7.9717	7.12556	6.261	5.60499	4.96974	4.52908	4.25005	3.90646	3.75853	3.50818	3.26195	3.18881	2.9227	2.30639
8.24444	11.1312	12.7135	14.134	16.053	18.4302	21.69	26.5913	33.7178	46.4939	69.0061	96.1982	133.609	195.108	254.676	194.723	132.574	95.1039	72.0423	57.1057	46.1541	38.4371	32.8157	28.0573	24.3113	21.3566	18.9932	17.165	15.7273	14.3602	13.3258	12.3678	11.4229	10.5788	9.87703	9.20382	8.42686	7.53119	6.62125	5.79093	5.16299	4.71786	4.43012	4.05059	3.88971	3.71627	3.48679	3.26993	2.98062	2.45535
7.46811	10.0456	11.3544	12.4843	13.9504	16.0757	18.6463	22.4014	28.2658	37.7576	53.7522	72.3912	96.1775	133.262	194.723	253.747	192.694	131.201	95.3439	72.2954	56.8385	46.4279	38.5785	32.4508	27.7744	24.1071	21.0964	18.7233	16.9425	15.6623	14.368	13.2952	12.3353	11.5035	10.6129	9.72563	8.90641	7.92858	6.93673	6.00064	5.37958	4.87094	4.51283	4.31207	4.09121	3.8989	3.65574	3.40361	3.08314	2.47864
6.90071	9.15577	10.2728	11.1967	12.4499	14.177	16.3853	19.526	24.1813	31.8149	43.6089	56.8152	72.5788	95.6579	132.574	192.694	253.321	193.351	131.622	94.7331	72.4266	56.8361	45.6694	37.9689	31.9036	27.2419	23.5335	20.7195	18.6339	16.794	15.4863	14.1428	13.1191	12.2863	11.3106	10.4565	9.42209	8.30705	7.16799	6.19176	5.53029	5.01915	4.71533	4.46953	4.23609	4.04419	3.93438	3.61421	3.21002	2.50964
6.36609	8.48917	9.35208	10.1339	11.2291	12.622	14.5225	17.1966	21.0294	26.9627	36.3463	45.9524	57.0934	72.2143	95.1039	131.201	193.351	252.765	192.661	131.371	95.1561	71.8787	56.2799	45.6954	37.3242	31.5213	26.7302	23.184	20.7011	18.5332	16.7994	15.2834	14.0933	13.1357	12.1682	11.0664	9.89321	8.73496	7.51742	6.61014	5.85559	5.35433	4.94492	4.67467	4.43757	4.17701	4.01562	3.71715	3.3875	2.66542
5.92454	7.82412	8.61512	9.27352	10.2123	11.4171	13.1158	15.3784	18.75	23.5509	30.7016	38.3301	46.4203	57.0355	72.0423	95.3439	131.622	192.661	254.401	192.923	131.548	94.4453	71.953	56.2046	44.8013	36.9815	30.9529	26.8225	23.3928	20.5705	18.4632	16.831	15.4269	14.268	13.1167	11.8986	10.6458	9.29087	8.0242	6.92405	6.18464	5.70798	5.14702	4.84704	4.59033	4.39847	4.09265	3.82567	3.49543	2.73808
5.5181	7.26329	7.98219	8.55388	9.36525	10.4627	11.9173	14.0104	16.7363	20.7142	26.3417	32.3594	38.6238	46.3986	57.1057	72.2954	94.7331	131.371	192.923	252.24	191.649	131.398	94.5283	71.1685	54.9771	44.2711	36.7496	31.0781	26.5217	23.1516	20.5329	18.7989	17.0707	15.5221	14.218	12.8367	11.4108	10.0436	8.58309	7.37778	6.55795	5.91998	5.45795	5.03696	4.68488	4.41966	4.20919	3.92605	3.69916	2.85424
5.16299	6.75516	7.49731	7.98157	8.64059	9.71937	10.954	12.722	15.0519	18.3391	22.9087	27.7586	32.6784	38.425	46.1541	56.8385	72.4266	95.1561	131.548	191.649	252.527	192.067	130.921	93.8645	70.2047	54.7249	44.2383	36.4241	30.7957	26.4956	23.1705	20.9233	19.0045	17.1517	15.5988	14.132	12.3051	10.7718	9.33506	7.96977	7.09271	6.41064	5.77996	5.34203	4.91524	4.59811	4.36776	4.12261	3.84527	3.02579
4.90438	6.35237	6.94542	7.38972	8.10091	8.95112	10.0546	11.491	13.5119	16.2066	20.2039	24.1568	27.9957	32.5188	38.4371	46.4279	56.8361	71.8787	94.4453	131.398	192.067	252.569	191.833	130.055	93.4527	69.9311	54.4927	43.5196	36.052	30.6875	26.6289	23.7663	21.3485	19.182	17.1474	15.2433	13.4185	11.6418	10.0413	8.61375	7.55466	6.83403	6.15434	5.58521	5.15194	4.9679	4.66558	4.38087	3.96652	3.19104
4.66709	5.97534	6.56048	7.01388	7.61649	8.26833	9.27299	10.4996	12.1664	14.5502	17.8725	21.2748	24.5252	28.1166	32.8157	38.5785	45.6694	56.2799	71.953	94.5283	130.921	191.833	253.19	191.932	129.533	93.2327	69.7653	54.1123	43.5466	36.559	31.2112	27.4164	24.2778	21.6879	19.2877	17.022	14.8283	12.7383	10.8668	9.28689	8.10355	7.23418	6.57448	5.99795	5.48858	5.23362	4.93938	4.62939	4.22773	3.28375
4.36614	5.65805	6.19138	6.71989	7.08974	7.73701	8.51289	9.65656	11.0322	13.1515	16.0823	18.9395	21.4892	24.4367	28.0573	32.4508	37.9689	45.6954	56.2046	71.1685	93.8645	130.055	191.932	252.525	191.179	130.121	93.6114	70.172	54.6211	44.2888	36.859	31.7576	27.9054	24.6745	21.854	19.102	16.6176	14.0938	11.9194	9.97264	8.79027	7.84647	7.01357	6.38452	5.98617	5.48978	5.12586	4.86719	4.39305	3.45746
4.04642	5.27146	5.80228	6.19579	6.64276	7.17373	7.97619	8.90014	10.1599	12.0224	14.5245	16.8734	19.0403	21.3875	24.3113	27.7744	31.9036	37.3242	44.8013	54.9771	70.2047	93.4527	129.533	191.179	251.35	192.615	131.443	93.8912	70.488	54.9459	44.6047	37.458	32.2758	28.1387	24.9093	21.6376	18.7982	15.7181	13.2112	10.8215	9.50757	8.39777	7.52269	6.88963	6.35859	5.78229	5.40051	5.1206	4.69232	3.60797
3.84176	5.06198	5.45276	5.78598	6.20322	6.75148	7.36373	8.27808	9.43196	11.0052	13.1539	15.2168	17.2341	19.1705	21.3566	24.1071	27.2419	31.5213	36.9815	44.2711	54.7249	69.9311	93.2327	130.121	192.615	252.902	193.01	130.745	93.4118	70.0302	55.0041	45.3526	38.2764	32.6738	28.4378	24.6392	21.117	17.7332	14.6026	12.0129	10.3033	9.06651	8.07364	7.24287	6.69105	6.19356	5.82547	5.39618	4.95758	3.81628
3.67955	4.72966	5.14886	5.45719	5.83698	6.28115	6.94339	7.69652	8.74916	10.2162	12.0717	13.8831	15.6644	17.2301	18.9932	21.0964	23.5335	26.7302	30.9529	36.7496	44.2383	54.4927	69.7653	93.6114	131.443	193.01	252.84	191.281	129.976	93.32	71.2126	56.7198	46.1978	38.5129	32.823	28.3516	24.0224	19.9571	16.3777	13.2673	11.099	9.60684	8.64279	7.82279	7.21531	6.70266	6.23855	5.7423	5.26745	4.1537
3.53134	4.50129	4.96662	5.21126	5.47591	5.90397	6.52726	7.24642	8.13953	9.48789	11.1807	12.7698	14.3006	15.8382	17.165	18.7233	20.7195	23.184	26.8225	31.0781	36.4241	43.5196	54.1123	70.172	93.8912	130.745	191.281	251.23	191.13	130.724	94.9055	72.0498	56.6328	46.18	38.8695	32.9018	27.3544	22.6883	18.377	14.5231	12.0567	10.4865	9.36144	8.49014	7.835	7.14165	6.66465	6.27642	5.71877	4.40869
3.34032	4.29952	4.64462	4.8516	5.1661	5.5241	6.12032	6.80109	7.64811	8.85734	10.3913	11.9036	13.1043	14.3332	15.7273	16.9425	18.6339	20.7011	23.3928	26.5217	30.7957	36.052	43.5466	54.6211	70.488	93.4118	129.976	191.13	252.76	191.894	131.854	94.4385	72.1518	57.2904	46.5859	38.4116	31.6126	25.9742	20.7008	16.2772	13.4648	11.5273	10.2889	9.2031	8.47359	7.73443	7.12968	6.71476	6.15663	4.71285
3.17744	4.04502	4.40543	4.59774	4.83903	5.19572	5.79626	6.43975	7.1919	8.28273	9.62748	10.8513	12.0503	13.2365	14.3602	15.6623	16.794	18.5332	20.5705	23.1516	26.4956	30.6875	36.559	44.2888	54.9459	70.0302	93.32	130.724	191.894	252.107	192.583	131.76	95.4385	72.1702	56.7889	45.7693	37.2801	30.2358	23.5777	18.2821	15.036	12.8574	11.2952	10.1776	9.13386	8.42308	7.77347	7.25365	6.64801	5.05873
2.99166	3.85798	4.16233	4.34154	4.60259	4.94194	5.393	6.03466	6.83213	7.93765	9.06441	10.1326	11.1916	12.2552	13.3258	14.368	15.4863	16.7994	18.4632	20.5329	23.1705	26.6289	31.2112	36.859	44.6047	55.0041	71.2126	94.9055	131.854	192.583	252.196	192.968	132.362	95.1871	72.4463	56.7326	45.1915	35.737	27.5646	21.0961	17.0161	14.3063	12.5289	11.1406	10.0477	9.19614	8.51231	7.87305	7.21351	5.49711
2.85823	3.63549	3.96787	4.18868	4.37637	4.68682	5.0653	5.66472	6.4742	7.35936	8.58038	9.59678	10.5466	11.4103	12.3678	13.2952	14.1428	15.2834	16.831	18.7989	20.9233	23.7663	27.4164	31.7576	37.458	45.3526	56.7198	72.0498	94.4385	131.76	192.968	252.656	193.876	131.992	96.3931	72.7202	56.2728	43.4557	33.0334	24.6344	19.5763	16.2879	14.0081	12.2563	10.956	10.0462	9.35332	8.60522	7.81682	5.94937
2.75821	3.53224	3.79226	4.03836	4.22105	4.47839	4.90036	5.41441	6.07754	6.92153	8.09588	8.97981	9.7996	10.6183	11.4229	12.3353	13.1191	14.0933	15.4269	17.0707	19.0045	21.3485	24.2778	27.9054	32.2758	38.2764	46.1978	56.6328	72.1518	95.4385	132.362	193.876	253.587	194.188	133.692	96.8701	72.5542	54.5497	40.3518	29.4227	23.0568	18.9066	16.0407	13.8715	12.3402	11.3108	10.3621	9.5496	8.46245	6.43013
2.69723	3.38729	3.68865	3.86102	4.03831	4.32999	4.657	5.1485	5.76901	6.51054	7.56626	8.39282	9.3496	9.87183	10.5788	11.5035	12.2863	13.1357	14.268	15.5221	17.1517	19.182	21.6879	24.6745	28.1387	32.6738	38.5129	46.18	57.2904	72.1702	95.1871	131.992	194.188	254.699	195.871	135.095	96.928	70.6599	50.5946	35.6294	27.2902	21.926	18.601	16.0734	14.1778	12.6665	11.5831	10.3984	9.23337	6.96231
2.54567	3.20908	3.44941	3.68213	3.8485	4.14185	4.49381	4.99733	5.50585	6.26961	7.10979	7.94385	8.57802	9.28562	9.87703	10.6129	11.3106	12.1682	13.1167	14.218	15.5988	17.1474	19.2877	21.854	24.9093	28.4378	32.823	38.8695	46.5859	56.7889	72.4463	96.3931	133.692	195.871	255.327	197.611	135.033	94.5456	65.3376	44.8577	33.4169	26.2917	21.8287	18.827	16.597	14.4565	12.8862	11.6593	10.3778	7.71517
2.3926	3.04871	3.28743	3.54695	3.76058	4.04344	4.29322	4.61407	5.20719	5.92662	6.76125	7.38694	7.9472	8.609	9.20382	9.72563	10.4565	11.0664	11.8986	12.8367	14.132	15.2433	17.022	19.102	21.6376	24.6392	28.3516	32.9018	38.4116	45.7693	56.7326	72.7202	96.8701	135.095	197.611	257.214	197.074	132	89.0818	59.1727	42.4279	32.4886	26.8117	22.8091	19.5632	16.9035	14.7443	13.2114	11.7124	8.65679
2.25615	2.82864	3.09982	3.37217	3.53211	3.85604	4.06746	4.39339	4.84566	5.44972	6.25506	6.77768	7.35346	7.9717	8.42686	8.90641	9.42209	9.89321	10.6458	11.4108	12.3051	13.4185	14.8283	16.6176	18.7982	21.117	24.0224	27.3544	31.6126	37.2801	45.1915	56.2728	72.5542	96.928	135.033	197.074	255.606	195.397	127.156	81.2658	56.3045	42.3835	34.1936	28.4362	23.722	20.3573	17.5826	15.6038	13.6888	10.0369
2.17063	2.73745	2.96979	3.12824	3.3842	3.64313	3.83512	4.11615	4.48345	5.05049	5.68455	6.17864	6.56146	7.12556	7.53119	7.92858	8.30705	8.73496	9.29087	10.0436	10.7718	11.6418	12.7383	14.0938	15.7181	17.7332	19.9571	22.6883	25.9742	30.2358	35.737	43.4557	54.5497	70.6599	94.5456	132	195.397	256.187	193.942	118.78	78.7583	58.2842	45.4846	36.1764	29.5388	24.9245	21.3881	18.8494	16.3166	11.8809
2.05332	2.593	2.76494	2.9148	3.15182	3.38692	3.60301	3.8305	4.1627	4.64113	5.15606	5.44483	5.89241	6.261	6.62125	6.93673	7.16799	7.51742	8.0242	8.58309	9.33506	10.0413	10.8668	11.9194	13.2112	14.6026	16.3777	18.377	20.7008	23.5777	27.5646	33.0334	40.3518	50.5946	65.3376	89.0818	127.156	193.942	255.933	186.005	117.864	85.2546	62.5654	47.9364	38.558	31.9774	27.105	23.2546	19.9967	14.4786
1.96818	2.48247	2.61051	2.76233	2.92629	3.15352	3.30392	3.50528	3.81977	4.16993	4.60999	4.93561	5.29225	5.60499	5.79093	6.00064	6.19176	6.61014	6.92405	7.37778	7.96977	8.61375	9.28689	9.97264	10.8215	12.0129	13.2673	14.5231	16.2772	18.2821	21.0961	24.6344	29.4227	35.6294	44.8577	59.1727	81.2658	118.78	186.005	255.189	192.198	126.674	90.1003	67.0969	51.9273	41.7048	34.2388	28.9214	24.4233	17.7584
1.89945	2.34355	2.47112	2.6036	2.74389	2.89433	3.03799	3.21025	3.51203	3.84462	4.21861	4.50456	4.72768	4.96974	5.16299	5.37958	5.53029	5.85559	6.18464	6.55795	7.09271	7.55466	8.10355	8.79027	9.50757	10.3033	11.099	12.0567	13.4648	15.036	17.0161	19.5763	23.0568	27.2902	33.4169	42.4279	56.3045	78.7583	117.864	192.198	255.717	194.53	130.848	92.4857	68.9998	53.4755	42.8031	35.6226	29.5904	21.0473
1.80033	2.2583	2.39221	2.43862	2.55297	2.68862	2.80816	2.97738	3.25699	3.56631	3.81595	4.07962	4.36931	4.52908	4.71786	4.87094	5.01915	5.35433	5.70798	5.91998	6.41064	6.83403	7.23418	7.84647	8.39777	9.06651	9.60684	10.4865	11.5273	12.8574	14.3063	16.2879	18.9066	21.926	26.2917	32.4886	42.3835	58.2842	85.2546	126.674	194.53	255.149	193.301	129.88	92.3651	69.1878	53.6693	43.6106	35.5847	25.1165
1.76106	2.15549	2.19923	2.32116	2.40505	2.4839	2.68378	2.80019	3.00271	3.38019	3.62857	3.7513	3.99876	4.25005	4.43012	4.51283	4.71533	4.94492	5.14702	5.45795	5.77996	6.15434	6.57448	7.01357	7.52269	8.07364	8.64279	9.36144	10.2889	11.2952	12.5289	14.0081	16.0407	18.601	21.8287	26.8117	34.1936	45.4846	62.5654	90.1003	130.848	193.301	251.849	192.185	129.053	92.9353	69.5107	54.2174	43.0537	30.3857
1.63564	2.03454	2.14482	2.21905	2.30602	2.42651	2.60825	2.69334	2.89797	3.17772	3.43663	3.58919	3.77599	3.90646	4.05059	4.31207	4.46953	4.67467	4.84704	5.03696	5.34203	5.58521	5.99795	6.38452	6.88963	7.24287	7.82279	8.49014	9.2031	10.1776	11.1406	12.2563	13.8715	16.0734	18.827	22.8091	28.4362	36.1764	47.9364	67.0969	92.4857	129.88	192.185	251.411	192.294	130.239	92.9567	69.7264	53.8753	37.6097
1.59219	2.00004	2.12698	2.15026	2.20888	2.33254	2.49099	2.61013	2.78934	3.01185	3.21247	3.35784	3.54472	3.75853	3.88971	4.09121	4.23609	4.43757	4.59033	4.68488	4.91524	5.15194	5.48858	5.98617	6.35859	6.69105	7.21531	7.835	8.47359	9.13386	10.0477	10.956	12.3402	14.1778	16.597	19.5632	23.722	29.5388	38.558	51.9273	68.9998	92.3651	129.053	192.294	252.1	192.377	130.535	94.0229	70.0099	47.8284
1.50592	1.91187	2.04909	2.09414	2.13998	2.17974	2.32493	2.51937	2.67519	2.88535	3.03149	3.13743	3.33271	3.50818	3.71627	3.8989	4.04419	4.17701	4.39847	4.41966	4.59811	4.9679	5.23362	5.48978	5.78229	6.19356	6.70266	7.14165	7.73443	8.42308	9.19614	10.0462	11.3108	12.6665	14.4565	16.9035	20.3573	24.9245	31.9774	41.7048	53.4755	69.1878	92.9353	130.239	192.377	252.295	192.953	131.49	93.397	62.3759
1.48188	1.86904	2.03641	2.05101	2.05374	2.0833	2.2141	2.39618	2.54857	2.72857	2.93118	3.05507	3.14221	3.26195	3.48679	3.65574	3.93438	4.01562	4.09265	4.20919	4.36776	4.66558	4.93938	5.12586	5.40051	5.82547	6.23855	6.66465	7.12968	7.77347	8.51231	9.35332	10.3621	11.5831	12.8862	14.7443	17.5826	21.3881	27.105	34.2388	42.8031	53.6693	69.5107	92.9567	130.535	192.953	252.517	193.871	131.377	84.2645
1.46547	1.82227	1.91832	1.94979	1.94762	2.02335	2.1497	2.29003	2.41409	2.62273	2.82262	2.93711	3.03567	3.18881	3.26993	3.40361	3.61421	3.71715	3.82567	3.92605	4.12261	4.38087	4.62939	4.86719	5.1206	5.39618	5.7423	6.27642	6.71476	7.25365	7.87305	8.60522	9.5496	10.3984	11.6593	13.2114	15.6038	18.8494	23.2546	28.9214	35.6226	43.6106	54.2174	69.7264	94.0229	131.49	193.871	254.508	195.416	119.026
1.45235	1.72577	1.78457	1.81699	1.88043	1.9503	2.02586	2.14482	2.28399	2.46711	2.66233	2.74079	2.83438	2.9227	2.98062	3.08314	3.21002	3.3875	3.49543	3.69916	3.84527	3.96652	4.22773	4.39305	4.69232	4.95758	5.26745	5.71877	6.15663	6.64801	7.21351	7.81682	8.46245	9.23337	10.3778	11.7124	13.6888	16.3166	19.9967	24.4233	29.5904	35.5847	43.0537	53.8753	70.0099	93.397	131.377	195.416	256.63	178.523
1.25374	1.43553	1.46032	1.50574	1.57152	1.6048	1.69273	1.76865	1.84908	1.91411	2.11503	2.28668	2.27513	2.30639	2.45535	2.47864	2.50964	2.66542	2.73808	2.85424	3.02579	3.19104	3.28375	3.45746	3.60797	3.81628	4.1537	4.40869	4.71285	5.05873	5.49711	5.94937	6.43013	6.96231	7.71517	8.65679	10.0369	11.8809	14.4786	17.7584	21.0473	25.1165	30.3857	37.6097	47.8284	62.3759	84.2645	119.026	178.523	222.629

## Sheet: Fig. 3b 8-cell
79.8419	69.6219	49.8692	37.4642	29.8936	24.4842	20.5569	17.7023	15.422	12.8395	9.71705	7.72006	6.56981	5.7633	5.42427	4.73515	4.34182	4.20521	3.90975	3.70958	3.49976	3.51444	3.3599	3.15067	2.87526	2.70855	2.59889	2.46453	2.40852	2.35832	2.32708	2.19631	2.17012	2.17349	2.14298	2.06335	1.92721	1.77832	1.66023	1.58707	1.48486	1.44316	1.33715	1.24457	1.12825	1.10159	1.11956	1.09306	1.12391	0.960963
69.6219	93.2529	75.9223	54.7025	41.755	33.5233	27.8604	23.7699	20.3938	16.8842	12.8538	10.1309	8.62328	7.54598	6.71938	6.19774	5.66689	5.43392	5.08669	4.69628	4.52963	4.31251	4.16605	3.97467	3.73055	3.56715	3.32876	3.24042	3.13423	3.07181	2.98594	2.89015	2.79643	2.80286	2.71184	2.57123	2.51943	2.23735	2.11237	2.03286	1.90123	1.76293	1.63661	1.51295	1.42461	1.37662	1.33992	1.35652	1.34286	1.10034
49.8692	75.9223	92.9077	75.7113	55.0447	42.2491	33.989	28.0996	23.5986	19.2382	14.4592	11.3713	9.54966	8.39172	7.52001	6.88847	6.31029	5.91452	5.49714	5.20126	4.85243	4.64404	4.47529	4.28303	4.0621	3.91574	3.64875	3.49166	3.38858	3.27726	3.18632	3.11016	3.07899	3.00916	2.95735	2.79265	2.69246	2.50625	2.30676	2.12712	2.04334	1.87251	1.70272	1.59769	1.53065	1.48757	1.47608	1.43837	1.38884	1.10409
37.4642	54.7025	75.7113	92.4894	75.63	55.0307	42.1485	33.7216	27.6473	22.2967	16.4878	12.7417	10.4314	9.17916	8.22208	7.57089	6.85974	6.31003	5.77909	5.49957	5.2379	5.02772	4.88317	4.60705	4.42406	4.18367	3.9698	3.73132	3.56523	3.429	3.33809	3.31304	3.305	3.22294	3.07515	2.93371	2.83105	2.67277	2.43189	2.17996	2.04682	1.93672	1.82662	1.68705	1.65145	1.54751	1.50901	1.47897	1.37507	1.12748
29.8936	41.755	55.0447	75.63	92.1412	75.7754	54.6088	41.7083	33.3414	26.4495	19.1092	14.5103	11.7916	10.2161	9.05276	8.22037	7.50218	6.77798	6.34039	5.92182	5.68005	5.61441	5.40652	5.11461	4.8703	4.53766	4.24232	4.14981	3.91585	3.70857	3.6041	3.56062	3.50103	3.40591	3.24546	3.10538	2.94777	2.77397	2.49764	2.25247	2.06197	1.98411	1.87571	1.74927	1.66548	1.59981	1.56176	1.49825	1.41009	1.17578
24.4842	33.5233	42.2491	55.0307	75.7754	91.9209	75.1589	54.179	41.8187	32.0816	22.4226	16.643	13.6464	11.472	10.1365	9.11194	8.15522	7.53112	6.99787	6.55277	6.32208	6.16591	5.93712	5.61872	5.23933	4.87721	4.66692	4.50328	4.2657	4.07337	3.93318	3.86696	3.8812	3.6062	3.50718	3.39405	3.17402	2.87998	2.66205	2.41239	2.21246	2.09038	1.9967	1.93964	1.77756	1.70222	1.59338	1.54085	1.46494	1.20809
20.5569	27.8604	33.989	42.1485	54.6088	75.1589	91.8606	75.3938	54.6159	40.3402	27.5123	20.0491	16.1248	13.5401	11.7592	10.4601	9.43959	8.63123	7.97899	7.38775	7.05661	6.71292	6.38817	6.11605	5.76087	5.3982	5.15434	4.94752	4.72473	4.57042	4.38231	4.35287	4.10631	4.00218	3.85849	3.6957	3.47557	3.18869	2.93201	2.65456	2.39317	2.27198	2.18613	2.02338	1.90705	1.9029	1.72445	1.65161	1.60015	1.28407
17.7023	23.7699	28.0996	33.7216	41.7083	54.179	75.3938	91.8518	75.4694	53.0762	34.9529	25.2753	20.0283	16.3247	13.9704	12.2329	11.1455	10.1908	9.23863	8.67627	8.1991	7.52996	7.04878	6.76763	6.45356	5.99951	5.61299	5.49359	5.32756	5.18975	5.03506	4.7473	4.51256	4.37934	4.28592	4.13799	3.92002	3.65214	3.27139	2.90362	2.65536	2.41975	2.29174	2.15095	2.06387	1.95452	1.85016	1.76281	1.6439	1.34992
15.422	20.3938	23.5986	27.6473	33.3414	41.8187	54.6159	75.4694	91.8499	73.8042	46.7973	33.7997	25.4325	20.4569	17.3093	15.0291	13.5885	12.2705	11.2882	10.2297	9.58088	8.70381	8.13826	7.75584	7.3464	6.84791	6.48049	6.27017	6.0474	5.91716	5.66824	5.45154	5.13616	4.93396	4.84184	4.74287	4.46902	4.08923	3.68369	3.27846	2.91681	2.59869	2.44863	2.28748	2.18133	2.07817	1.99201	1.90488	1.80264	1.41877
12.8395	16.8842	19.2382	22.2967	26.4495	32.0816	40.3402	53.0762	73.8042	90.3569	70.2829	47.156	35.1815	28.4989	23.4482	19.9175	17.5973	15.6735	14.0598	12.8668	11.7463	10.846	9.94063	9.41787	8.92858	8.3295	7.80334	7.40136	7.12765	6.85377	6.51335	6.27412	6.02845	5.8243	5.69965	5.4258	5.17794	4.76622	4.26436	3.70896	3.22899	2.91863	2.73296	2.51125	2.3762	2.27663	2.21891	2.04595	1.94842	1.57691
9.71705	12.8538	14.4592	16.4878	19.1092	22.4226	27.5123	34.9529	46.7973	70.2829	91.139	74.7831	54.5273	42.1406	33.8703	28.1845	24.067	20.9404	18.6965	16.8964	15.455	14.0645	12.9552	12.0297	11.2337	10.2975	9.54609	8.92894	8.46609	8.06922	7.80714	7.43447	7.26649	7.01919	6.75217	6.48557	6.1121	5.58676	4.92497	4.22796	3.67898	3.2868	2.98117	2.79442	2.6767	2.49017	2.33208	2.28996	2.11301	1.6529
7.72006	10.1309	11.3713	12.7417	14.5103	16.643	20.0491	25.2753	33.7997	47.156	74.7831	92.956	76.8319	56.37	43.4295	35.2353	29.5924	25.3173	22.2465	20.0852	17.9549	16.3715	14.9034	14.2702	12.9629	11.6188	10.7838	10.2737	9.61866	9.00511	8.6852	8.30839	7.95797	7.73773	7.46155	7.10083	6.65614	6.09672	5.27118	4.57167	3.98753	3.54342	3.23503	3.02043	2.83326	2.66414	2.52168	2.47028	2.32614	1.79322
6.56981	8.62328	9.54966	10.4314	11.7916	13.6464	16.1248	20.0283	25.4325	35.1815	54.5273	76.8319	93.4481	76.5512	55.8371	43.4687	35.4275	29.3413	25.2121	22.2758	19.7999	17.9003	16.2983	15.1264	13.7729	12.5118	11.6184	10.9155	10.2038	9.61309	9.19689	8.78602	8.44231	8.11685	7.7749	7.35349	6.87125	6.27501	5.52679	4.75263	4.25635	3.67679	3.39539	3.15285	2.97786	2.76677	2.64246	2.57051	2.38815	1.86029
5.7633	7.54598	8.39172	9.17916	10.2161	11.472	13.5401	16.3247	20.4569	28.4989	42.1406	56.37	76.5512	93.4688	76.4303	55.8707	43.1439	35.0184	29.1064	25.0929	22.0511	19.561	17.6402	16.1978	14.7289	13.4044	12.3215	11.3512	10.7365	10.0395	9.51347	9.07099	8.842	8.48815	8.04285	7.64408	7.10405	6.44514	5.77394	4.89645	4.25921	3.81006	3.48674	3.23042	3.0782	2.8378	2.72794	2.63246	2.45549	1.93402
5.42427	6.71938	7.52001	8.22208	9.05276	10.1365	11.7592	13.9704	17.3093	23.4482	33.8703	43.4295	55.8371	76.4303	94.0895	76.4134	55.4259	42.4323	34.4917	28.8971	24.686	21.7438	19.4089	17.4752	15.8959	14.3754	12.9479	11.9617	11.2616	10.511	9.99017	9.45697	9.18399	8.75215	8.36536	7.93857	7.52824	6.73961	5.95957	5.02475	4.30831	3.9128	3.54916	3.32786	3.13628	2.96776	2.79867	2.71698	2.49519	1.91972
4.73515	6.19774	6.88847	7.57089	8.22037	9.11194	10.4601	12.2329	15.0291	19.9175	28.1845	35.2353	43.4687	55.8707	76.4134	93.4071	75.7401	55.1788	42.4706	34.3095	28.6797	24.4502	21.5165	19.0113	17.1343	15.3447	14.0371	12.7719	11.9101	11.0046	10.4502	10.042	9.60632	9.16258	8.72593	8.21183	7.75203	7.08276	6.16001	5.13951	4.46274	3.97615	3.65697	3.39432	3.16621	3.01886	2.81215	2.67689	2.57869	2.00973
4.34182	5.66689	6.31029	6.85974	7.50218	8.15522	9.43959	11.1455	13.5885	17.5973	24.067	29.5924	35.4275	43.1439	55.4259	75.7401	93.3608	75.4813	55.0287	42.2776	34.3023	28.551	24.3149	21.1169	18.6364	16.8248	15.1393	13.8489	12.706	11.7645	10.9706	10.4138	10.0026	9.46467	9.03301	8.51893	7.89095	7.22828	6.33053	5.34476	4.60537	4.17203	3.77662	3.50561	3.27432	3.06009	2.8552	2.74368	2.58984	2.07856
4.20521	5.43392	5.91452	6.31003	6.77798	7.53112	8.63123	10.1908	12.2705	15.6735	20.9404	25.3173	29.3413	35.0184	42.4323	55.1788	75.4813	93.0092	75.7268	55.2636	42.4989	34.3137	28.4978	24.2512	21.0582	18.8256	16.9953	15.1565	13.9292	12.6769	11.6613	10.9315	10.5742	9.97262	9.51876	8.85069	8.18303	7.4184	6.43701	5.5397	4.73658	4.19391	3.84191	3.61373	3.29374	3.1072	2.9582	2.79611	2.73509	2.19351
3.90975	5.08669	5.49714	5.77909	6.34039	6.99787	7.97899	9.23863	11.2882	14.0598	18.6965	22.2465	25.2121	29.1064	34.4917	42.4706	55.0287	75.7268	93.016	75.0845	55.0205	42.4967	34.4161	28.6019	24.477	21.2357	18.977	16.9709	15.4248	13.9352	12.6299	11.835	11.1397	10.6005	9.96663	9.36097	8.61445	7.85674	6.74362	5.72449	4.86473	4.36453	3.91302	3.69382	3.41749	3.25197	3.12715	3.05733	2.78343	2.14552
3.70958	4.69628	5.20126	5.49957	5.92182	6.55277	7.38775	8.67627	10.2297	12.8668	16.8964	20.0852	22.2758	25.0929	28.8971	34.3095	42.2776	55.2636	75.0845	92.6146	74.4815	54.9884	42.5094	34.2082	28.1347	24.0922	21.3415	18.9042	16.7967	15.1697	13.8581	12.6549	11.8854	11.2881	10.5531	9.83952	9.11197	8.45902	7.07658	5.92953	5.17519	4.54459	4.05349	3.81683	3.59655	3.40528	3.18254	3.07353	2.90454	2.22715
3.49976	4.52963	4.85243	5.2379	5.68005	6.32208	7.05661	8.1991	9.58088	11.7463	15.455	17.9549	19.7999	22.0511	24.686	28.6797	34.3023	42.4989	55.0205	74.4815	92.9894	75.7087	54.726	42.2656	33.8391	28.116	24.1465	21.0628	18.5435	16.7646	15.219	13.8311	12.8304	12.0177	11.2865	10.4949	9.71158	8.84831	7.57408	6.31503	5.31817	4.74599	4.18532	3.9911	3.82289	3.54671	3.34055	3.11569	2.95623	2.33007
3.51444	4.31251	4.64404	5.02772	5.61441	6.16591	6.71292	7.52996	8.70381	10.846	14.0645	16.3715	17.9003	19.561	21.7438	24.4502	28.551	34.3137	42.4967	54.9884	75.7087	93.0679	75.1118	54.4738	41.7401	33.5974	28.0747	24.0961	21.1064	18.4822	16.5157	15.0996	13.9318	12.883	12.1077	11.2904	10.3693	9.38696	8.11536	6.57062	5.53962	4.85001	4.52286	4.11913	3.96698	3.65505	3.42872	3.21594	3.03242	2.45725
3.3599	4.16605	4.47529	4.88317	5.40652	5.93712	6.38817	7.04878	8.13826	9.94063	12.9552	14.9034	16.2983	17.6402	19.4089	21.5165	24.3149	28.4978	34.4161	42.5094	54.726	75.1118	92.8109	75.1535	53.9512	41.4005	33.7657	28.1906	24.1771	20.7981	18.5471	16.8871	15.2553	14.0921	13.0557	12.1568	11.3299	10.0998	8.59272	7.01485	5.84793	5.02731	4.7525	4.2862	4.05548	3.81457	3.56262	3.36926	3.18379	2.49558
3.15067	3.97467	4.28303	4.60705	5.11461	5.61872	6.11605	6.76763	7.75584	9.41787	12.0297	14.2702	15.1264	16.1978	17.4752	19.0113	21.1169	24.2512	28.6019	34.2082	42.2656	54.4738	75.1535	91.7138	74.525	54.3982	41.9351	34.0197	28.1805	24.1688	21.0344	18.8641	16.8987	15.396	14.1316	13.197	12.1852	10.7982	9.2618	7.5949	6.17472	5.41214	4.86942	4.47944	4.20195	3.94193	3.70689	3.55713	3.35376	2.59521
2.87526	3.73055	4.0621	4.42406	4.8703	5.23933	5.76087	6.45356	7.3464	8.92858	11.2337	12.9629	13.7729	14.7289	15.8959	17.1343	18.6364	21.0582	24.477	28.1347	33.8391	41.7401	53.9512	74.525	92.5878	75.2104	54.5122	41.8915	33.895	28.3658	24.4567	21.4766	19.0769	17.0599	15.4964	14.4388	13.1665	11.7132	9.92872	8.05603	6.66902	5.79383	5.23145	4.738	4.40749	4.14704	3.91317	3.70971	3.52292	2.72121
2.70855	3.56715	3.91574	4.18367	4.53766	4.87721	5.3982	5.99951	6.84791	8.3295	10.2975	11.6188	12.5118	13.4044	14.3754	15.3447	16.8248	18.8256	21.2357	24.0922	28.116	33.5974	41.4005	54.3982	75.2104	92.7495	74.8217	54.1923	41.6507	33.9067	28.4436	24.5746	21.5396	19.011	17.1643	15.6795	14.3567	12.9242	10.66	8.6586	7.15189	6.24259	5.49976	5.04089	4.67077	4.35105	4.14633	3.90517	3.69672	2.84584
2.59889	3.32876	3.64875	3.9698	4.24232	4.66692	5.15434	5.61299	6.48049	7.80334	9.54609	10.7838	11.6184	12.3215	12.9479	14.0371	15.1393	16.9953	18.977	21.3415	24.1465	28.0747	33.7657	41.9351	54.5122	74.8217	92.7436	74.805	54.2185	41.8818	34.1636	28.7771	24.4738	21.47	19.2939	17.4318	15.6973	13.944	11.6039	9.26892	7.61798	6.70607	5.85424	5.30252	4.94867	4.61783	4.33307	4.11962	3.99996	3.09616
2.46453	3.24042	3.49166	3.73132	4.14981	4.50328	4.94752	5.49359	6.27017	7.40136	8.92894	10.2737	10.9155	11.3512	11.9617	12.7719	13.8489	15.1565	16.9709	18.9042	21.0628	24.0961	28.1906	34.0197	41.8915	54.1923	74.805	92.6288	74.3859	54.3406	42.561	34.0043	28.4595	24.6946	21.5817	19.2609	17.3346	15.1898	12.5917	9.96313	8.17973	7.1118	6.34749	5.67082	5.26067	4.78423	4.55664	4.33368	4.06479	3.20031
2.40852	3.13423	3.38858	3.56523	3.91585	4.2657	4.72473	5.32756	6.0474	7.12765	8.46609	9.61866	10.2038	10.7365	11.2616	11.9101	12.706	13.9292	15.4248	16.7967	18.5435	21.1064	24.1771	28.1805	33.895	41.6507	54.2185	74.3859	92.2908	75.0817	54.7215	41.9125	34.4543	28.7678	24.6832	21.7592	19.626	16.7182	13.7157	10.6197	8.78866	7.61039	6.7923	6.12266	5.57925	5.14505	4.77086	4.4782	4.16867	3.14904
2.35832	3.07181	3.27726	3.429	3.70857	4.07337	4.57042	5.18975	5.91716	6.85377	8.06922	9.00511	9.61309	10.0395	10.511	11.0046	11.7645	12.6769	13.9352	15.1697	16.7646	18.4822	20.7981	24.1688	28.3658	33.9067	41.8818	54.3406	75.0817	92.7051	75.089	54.8225	42.6549	34.3337	28.6314	24.7469	21.7024	18.7476	15.2269	11.7538	9.38068	8.02993	7.15983	6.47394	5.81364	5.42132	4.99312	4.6698	4.30069	3.32751
2.32708	2.98594	3.18632	3.33809	3.6041	3.93318	4.38231	5.03506	5.66824	6.51335	7.80714	8.6852	9.19689	9.51347	9.99017	10.4502	10.9706	11.6613	12.6299	13.8581	15.219	16.5157	18.5471	21.0344	24.4567	28.4436	34.1636	42.561	54.7215	75.089	93.2027	75.4926	55.4308	42.5132	34.4363	28.954	24.9375	21.01	17.1558	12.997	10.2831	8.71824	7.77129	6.94875	6.25314	5.78689	5.40265	4.988	4.52719	3.65688
2.19631	2.89015	3.11016	3.31304	3.56062	3.86696	4.35287	4.7473	5.45154	6.27412	7.43447	8.30839	8.78602	9.07099	9.45697	10.042	10.4138	10.9315	11.835	12.6549	13.8311	15.0996	16.8871	18.8641	21.4766	24.5746	28.7771	34.0043	41.9125	54.8225	75.4926	93.3863	76.104	55.3438	42.9673	34.9707	29.176	24.054	19.4481	14.8006	11.4581	9.70368	8.56679	7.53543	7.09973	6.27563	5.88104	5.39009	4.92228	3.89129
2.17012	2.79643	3.07899	3.305	3.50103	3.8812	4.10631	4.51256	5.13616	6.02845	7.26649	7.95797	8.44231	8.842	9.18399	9.60632	10.0026	10.5742	11.1397	11.8854	12.8304	13.9318	15.2553	16.8987	19.0769	21.5396	24.4738	28.4595	34.4543	42.6549	55.4308	76.104	93.2382	76.008	55.9042	43.4815	34.9621	28.5908	22.66	17.0671	12.9273	10.7662	9.43811	8.39378	7.58225	6.88222	6.36421	5.83384	5.42187	4.22648
2.17349	2.80286	3.00916	3.22294	3.40591	3.6062	4.00218	4.37934	4.93396	5.8243	7.01919	7.73773	8.11685	8.48815	8.75215	9.16258	9.46467	9.97262	10.6005	11.2881	12.0177	12.883	14.0921	15.396	17.0599	19.011	21.47	24.6946	28.7678	34.3337	42.5132	55.3438	76.008	93.0197	76.0966	56.1418	43.2193	34.3109	26.7602	19.6063	14.8449	12.2759	10.5458	9.43078	8.55845	7.81086	7.01511	6.51627	5.94508	4.57139
2.14298	2.71184	2.95735	3.07515	3.24546	3.50718	3.85849	4.28592	4.84184	5.69965	6.75217	7.46155	7.7749	8.04285	8.36536	8.72593	9.03301	9.51876	9.96663	10.5531	11.2865	12.1077	13.0557	14.1316	15.4964	17.1643	19.2939	21.5817	24.6832	28.6314	34.4363	42.9673	55.9042	76.0966	93.5973	76.6148	55.6939	42.5794	32.6021	23.3308	17.268	14.0244	11.9704	10.6019	9.44515	8.61659	7.79932	7.2159	6.56249	5.07941
2.06335	2.57123	2.79265	2.93371	3.10538	3.39405	3.6957	4.13799	4.74287	5.4258	6.48557	7.10083	7.35349	7.64408	7.93857	8.21183	8.51893	8.85069	9.36097	9.83952	10.4949	11.2904	12.1568	13.197	14.4388	15.6795	17.4318	19.2609	21.7592	24.7469	28.954	34.9707	43.4815	56.1418	76.6148	92.767	75.9009	55.0412	40.645	28.7248	20.9331	16.4942	14.0594	12.2265	10.9424	9.68967	8.8422	8.16486	7.47393	5.74141
1.92721	2.51943	2.69246	2.83105	2.94777	3.17402	3.47557	3.92002	4.46902	5.17794	6.1121	6.65614	6.87125	7.10405	7.52824	7.75203	7.89095	8.18303	8.61445	9.11197	9.71158	10.3693	11.3299	12.1852	13.1665	14.3567	15.6973	17.3346	19.626	21.7024	24.9375	29.176	34.9621	43.2193	55.6939	75.9009	92.5071	75.4845	53.3308	36.5051	26.0892	20.3605	17.2409	14.5795	12.7766	11.4419	10.3934	9.58865	8.59543	6.57374
1.77832	2.23735	2.50625	2.67277	2.77397	2.87998	3.18869	3.65214	4.08923	4.76622	5.58676	6.09672	6.27501	6.44514	6.73961	7.08276	7.22828	7.4184	7.85674	8.45902	8.84831	9.38696	10.0998	10.7982	11.7132	12.9242	13.944	15.1898	16.7182	18.7476	21.01	24.054	28.5908	34.3109	42.5794	55.0412	75.4845	91.9107	74.7353	49.5006	34.2069	26.8074	21.7741	18.1114	15.638	14.0028	12.5971	11.411	10.2609	7.85156
1.66023	2.11237	2.30676	2.43189	2.49764	2.66205	2.93201	3.27139	3.68369	4.26436	4.92497	5.27118	5.52679	5.77394	5.95957	6.16001	6.33053	6.43701	6.74362	7.07658	7.57408	8.11536	8.59272	9.2618	9.92872	10.66	11.6039	12.5917	13.7157	15.2269	17.1558	19.4481	22.66	26.7602	32.6021	40.645	53.3308	74.7353	91.3066	71.4375	48.1408	36.9685	28.7236	23.4212	19.9816	17.6632	15.7864	14.116	12.63	9.59534
1.58707	2.03286	2.12712	2.17996	2.25247	2.41239	2.65456	2.90362	3.27846	3.70896	4.22796	4.57167	4.75263	4.89645	5.02475	5.13951	5.34476	5.5397	5.72449	5.92953	6.31503	6.57062	7.01485	7.5949	8.05603	8.6586	9.26892	9.96313	10.6197	11.7538	12.997	14.8006	17.0671	19.6063	23.3308	28.7248	36.5051	49.5006	71.4375	90.7532	74.1939	52.3731	39.8331	32.361	26.6114	22.704	19.7777	17.5096	15.5689	11.7051
1.48486	1.90123	2.04334	2.04682	2.06197	2.21246	2.39317	2.65536	2.91681	3.22899	3.67898	3.98753	4.25635	4.25921	4.30831	4.46274	4.60537	4.73658	4.86473	5.17519	5.31817	5.53962	5.84793	6.17472	6.66902	7.15189	7.61798	8.17973	8.78866	9.38068	10.2831	11.4581	12.9273	14.8449	17.268	20.9331	26.0892	34.2069	48.1408	74.1939	91.7127	75.2103	54.4478	42.4427	33.556	27.6885	23.5486	20.5911	18.1948	13.8495
1.44316	1.76293	1.87251	1.93672	1.98411	2.09038	2.27198	2.41975	2.59869	2.91863	3.2868	3.54342	3.67679	3.81006	3.9128	3.97615	4.17203	4.19391	4.36453	4.54459	4.74599	4.85001	5.02731	5.41214	5.79383	6.24259	6.70607	7.1118	7.61039	8.02993	8.71824	9.70368	10.7662	12.2759	14.0244	16.4942	20.3605	26.8074	36.9685	52.3731	75.2103	91.155	75.0181	54.3545	41.666	33.3868	27.5362	23.8322	20.563	15.7285
1.33715	1.63661	1.70272	1.82662	1.87571	1.9967	2.18613	2.29174	2.44863	2.73296	2.98117	3.23503	3.39539	3.48674	3.54916	3.65697	3.77662	3.84191	3.91302	4.05349	4.18532	4.52286	4.7525	4.86942	5.23145	5.49976	5.85424	6.34749	6.7923	7.15983	7.77129	8.56679	9.43811	10.5458	11.9704	14.0594	17.2409	21.7741	28.7236	39.8331	54.4478	75.0181	91.3104	74.9315	54.4751	41.8246	33.4675	27.7939	23.5996	17.7087
1.24457	1.51295	1.59769	1.68705	1.74927	1.93964	2.02338	2.15095	2.28748	2.51125	2.79442	3.02043	3.15285	3.23042	3.32786	3.39432	3.50561	3.61373	3.69382	3.81683	3.9911	4.11913	4.2862	4.47944	4.738	5.04089	5.30252	5.67082	6.12266	6.47394	6.94875	7.53543	8.39378	9.43078	10.6019	12.2265	14.5795	18.1114	23.4212	32.361	42.4427	54.3545	74.9315	91.1491	75.1295	54.42	41.7617	33.6871	27.644	20.3158
1.12825	1.42461	1.53065	1.65145	1.66548	1.77756	1.90705	2.06387	2.18133	2.3762	2.6767	2.83326	2.97786	3.0782	3.13628	3.16621	3.27432	3.29374	3.41749	3.59655	3.82289	3.96698	4.05548	4.20195	4.40749	4.67077	4.94867	5.26067	5.57925	5.81364	6.25314	7.09973	7.58225	8.55845	9.44515	10.9424	12.7766	15.638	19.9816	26.6114	33.556	41.666	54.4751	75.1295	91.5208	74.7262	54.4632	42.1656	33.1509	24.2892
1.10159	1.37662	1.48757	1.54751	1.59981	1.70222	1.9029	1.95452	2.07817	2.27663	2.49017	2.66414	2.76677	2.8378	2.96776	3.01886	3.06009	3.1072	3.25197	3.40528	3.54671	3.65505	3.81457	3.94193	4.14704	4.35105	4.61783	4.78423	5.14505	5.42132	5.78689	6.27563	6.88222	7.81086	8.61659	9.68967	11.4419	14.0028	17.6632	22.704	27.6885	33.3868	41.8246	54.42	74.7262	91.9987	75.3807	54.9534	41.9234	29.7224
1.11956	1.33992	1.47608	1.50901	1.56176	1.59338	1.72445	1.85016	1.99201	2.21891	2.33208	2.52168	2.64246	2.72794	2.79867	2.81215	2.8552	2.9582	3.12715	3.18254	3.34055	3.42872	3.56262	3.70689	3.91317	4.14633	4.33307	4.55664	4.77086	4.99312	5.40265	5.88104	6.36421	7.01511	7.79932	8.8422	10.3934	12.5971	15.7864	19.7777	23.5486	27.5362	33.4675	41.7617	54.4632	75.3807	92.3096	75.6088	54.9263	37.7886
1.09306	1.35652	1.43837	1.47897	1.49825	1.54085	1.65161	1.76281	1.90488	2.04595	2.28996	2.47028	2.57051	2.63246	2.71698	2.67689	2.74368	2.79611	3.05733	3.07353	3.11569	3.21594	3.36926	3.55713	3.70971	3.90517	4.11962	4.33368	4.4782	4.6698	4.988	5.39009	5.83384	6.51627	7.2159	8.16486	9.58865	11.411	14.116	17.5096	20.5911	23.8322	27.7939	33.6871	42.1656	54.9534	75.6088	93.293	76.3525	49.9476
1.12391	1.34286	1.38884	1.37507	1.41009	1.46494	1.60015	1.6439	1.80264	1.94842	2.11301	2.32614	2.38815	2.45549	2.49519	2.57869	2.58984	2.73509	2.78343	2.90454	2.95623	3.03242	3.18379	3.35376	3.52292	3.69672	3.99996	4.06479	4.16867	4.30069	4.52719	4.92228	5.42187	5.94508	6.56249	7.47393	8.59543	10.2609	12.63	15.5689	18.1948	20.563	23.5996	27.644	33.1509	41.9234	54.9263	76.3525	93.3753	69.1136
0.960963	1.10034	1.10409	1.12748	1.17578	1.20809	1.28407	1.34992	1.41877	1.57691	1.6529	1.79322	1.86029	1.93402	1.91972	2.00973	2.07856	2.19351	2.14552	2.22715	2.33007	2.45725	2.49558	2.59521	2.72121	2.84584	3.09616	3.20031	3.14904	3.32751	3.65688	3.89129	4.22648	4.57139	5.07941	5.74141	6.57374	7.85156	9.59534	11.7051	13.8495	15.7285	17.7087	20.3158	24.2892	29.7224	37.7886	49.9476	69.1136	80.2453

## Sheet: Fig. 3b ICM
150.698	115.398	75.8252	54.7864	42.2233	34.5052	29.3691	25.2757	22.5096	18.9658	14.2699	11.4361	10.0368	9.18915	8.42135	8.10234	7.60615	7.22378	7.00338	6.66503	6.43697	6.32256	6.11385	5.96959	5.8272	5.71884	5.54068	5.50247	5.52406	5.57115	5.45823	5.18785	5.03973	5.12877	5.13782	4.97027	4.81468	4.75031	4.40842	3.89814	3.67868	3.4451	3.26499	3.07219	2.92125	2.91503	2.84616	2.78087	2.72571	2.27786
115.398	172.53	124.481	82.555	60.3243	47.0673	38.8994	32.8414	28.5399	23.6005	17.9482	14.5705	12.4869	11.3064	10.3685	9.80449	9.43651	8.94773	8.58326	8.23835	8.00496	7.82151	7.62281	7.36991	7.26421	7.06205	6.90975	6.65367	6.67974	6.68328	6.60795	6.39968	6.29454	6.41846	6.38605	6.27942	6.12417	5.8083	5.39917	4.80276	4.36389	4.10187	4.05816	3.68804	3.53549	3.42263	3.39696	3.42729	3.34231	2.74594
75.8252	124.481	169.641	124.161	82.0673	60.015	46.9942	38.3579	32.1499	26.5527	19.9486	15.9982	13.5647	12.3234	11.1238	10.6458	10.1019	9.6566	9.06041	8.85289	8.5445	8.09944	8.04756	7.97101	7.66238	7.53614	7.19963	7.056	7.03769	6.95819	6.8816	6.63741	6.6597	6.78602	6.77647	6.66571	6.40067	6.07023	5.5331	4.88877	4.4954	4.2391	4.25021	4.0153	3.82161	3.65299	3.61175	3.59462	3.35305	2.91377
54.7864	82.555	124.161	169.38	123.723	81.9766	60.105	46.3675	37.4147	30.1281	21.9484	17.2959	14.553	13.0646	11.9613	11.2043	10.641	10.0796	9.6447	9.56695	9.03599	8.63334	8.31165	8.37687	8.15038	7.7993	7.68823	7.42146	7.30369	7.3294	7.35735	7.11008	7.01466	7.04325	6.9224	6.75002	6.57393	6.19617	5.63375	5.07009	4.74003	4.48259	4.41276	4.34001	4.11642	3.91355	3.66264	3.51298	3.45743	2.82285
42.2233	60.3243	82.0673	123.723	168.642	123.144	81.756	59.1575	45.4852	35.5064	25.036	19.2491	16.0958	14.1522	12.9101	12.0129	11.4153	10.9586	10.4133	10.5597	9.98365	9.23193	8.96726	8.7422	8.53698	8.33758	8.13701	7.94947	7.86179	7.7887	7.72243	7.58871	7.39513	7.40334	7.30671	7.1226	6.92309	6.57222	6.01875	5.38634	4.91245	4.73884	4.68431	4.55563	4.21803	4.08399	3.82459	3.72606	3.53667	2.95128
34.5052	47.0673	60.015	81.9766	123.144	169.209	122.762	80.4178	58.0729	43.3292	29.4922	22.1402	18.1591	15.7714	14.4884	13.2279	12.2696	11.5517	11.056	11.0635	10.7742	9.97473	9.6886	9.47624	9.34086	9.0421	8.79456	8.65199	8.4023	8.3039	8.29885	8.17477	7.86187	7.83623	7.64012	7.53035	7.2884	6.89267	6.37512	5.81653	5.23061	4.81873	4.81305	4.53576	4.35088	4.27123	4.13521	3.96499	3.69414	2.97145
29.3691	38.8994	46.9942	60.105	81.756	122.762	169.269	121.772	79.548	55.5069	36.4232	25.9227	21.1067	18.3521	16.3454	15.0137	13.6954	13.0031	12.0531	11.6444	11.2466	10.877	10.6289	10.3501	9.80863	9.62914	9.31325	9.2542	9.17636	8.9399	9.01078	8.79806	8.53296	8.41502	8.16902	8.11676	7.78701	7.43473	6.85034	6.21897	5.60061	5.17379	4.84281	4.55892	4.46607	4.49378	4.45202	4.14985	4.00769	3.19466
25.2757	32.8414	38.3579	46.3675	59.1575	80.4178	121.772	168.971	121.406	77.556	47.1823	32.6499	25.9688	21.5283	18.8785	16.9734	15.6938	14.7849	13.8343	13.0892	12.5423	12.2134	11.7988	11.3808	10.8537	10.7387	10.5513	10.1292	9.95788	9.86362	9.70344	9.6276	9.36507	9.17831	8.93839	8.84576	8.57168	8.1514	7.33759	6.71002	5.92562	5.58217	5.47574	4.89269	4.75879	4.67148	4.50387	4.36831	4.07311	3.36341
22.5096	28.5399	32.1499	37.4147	45.4852	58.0729	79.548	121.406	168.249	117.795	65.2961	44.1827	32.7894	26.552	23.0042	20.338	18.5949	17.5162	16.4573	15.0966	14.3533	13.9015	13.4409	12.8111	12.3729	12.1246	11.7023	11.393	11.0769	10.9184	10.8178	10.6084	10.5591	10.3914	9.97145	9.72167	9.45649	9.01145	8.20351	7.36656	6.44727	6.04692	5.60573	5.2683	5.12216	4.86391	4.66876	4.50589	4.2789	3.60755
18.9658	23.6005	26.5527	30.1281	35.5064	43.3292	55.5069	77.556	117.795	163.47	105.252	65.7253	47.5801	37.5899	30.828	26.8141	23.9052	21.8502	20.1523	18.669	17.648	17.0825	16.3863	15.5456	14.9208	14.41	13.8269	13.3425	13.0077	12.8038	12.6984	12.4911	12.248	11.9686	11.8784	11.7032	11.0703	10.4405	9.53117	8.37226	7.31758	6.73754	6.14852	5.88005	5.56542	5.29488	5.19389	4.95771	4.84504	3.85473
14.2699	17.9482	19.9486	21.9484	25.036	29.4922	36.4232	47.1823	65.2961	105.252	165.434	119.366	79.2643	58.1336	46.1579	38.3551	33.2721	29.4301	26.805	25.1843	23.3296	22.061	20.7833	20.1095	19.1604	18.2348	17.3791	16.5281	16.1335	15.6821	15.7406	15.5343	15.0124	14.395	14.1495	14.1633	13.6172	12.8155	11.5049	9.7389	8.54714	7.77691	7.14046	6.69848	6.42801	6.2032	5.8032	5.53418	5.49329	4.47734
11.4361	14.5705	15.9982	17.2959	19.2491	22.1402	25.9227	32.6499	44.1827	65.7253	119.366	170.074	123.528	83.129	61.4277	48.7088	41.067	35.4261	31.7353	29.0348	27.2133	25.4646	24.0772	22.7023	21.4918	20.4929	19.0919	18.1846	17.9448	17.6373	17.3281	16.9951	16.3152	15.6526	15.3669	14.8921	14.5529	13.5809	12.1685	10.2563	8.90281	8.10836	7.48018	7.17107	6.78424	6.76754	6.24955	5.80847	5.71365	4.92512
10.0368	12.4869	13.5647	14.553	16.0958	18.1591	21.1067	25.9688	32.7894	47.5801	79.2643	123.528	170.799	125.506	83.9852	62.5217	49.7643	41.2882	35.7289	31.89	29.474	27.6812	25.9915	24.4286	22.7685	21.2787	20.3833	19.1349	18.8549	18.189	17.8817	17.4918	16.5696	16.1352	15.7153	15.3111	14.8744	13.6253	12.4444	10.5054	9.15682	8.03616	7.55214	7.27804	6.73519	6.42725	6.25632	6.07516	5.77603	4.72594
9.18915	11.3064	12.3234	13.0646	14.1522	15.7714	18.3521	21.5283	26.552	37.5899	58.1336	83.129	125.506	172.997	126.379	85.283	62.7391	49.3104	41.0275	35.4565	31.9004	29.5718	28.0509	26.1831	24.2872	22.5961	21.2271	19.929	19.2802	18.7171	18.2304	17.612	16.8974	16.4586	15.9173	15.2952	14.7643	13.7171	12.4212	10.4943	9.01568	8.19129	7.53328	7.1902	6.78867	6.43531	6.24099	6.1229	5.72997	4.71473
8.42135	10.3685	11.1238	11.9613	12.9101	14.4884	16.3454	18.8785	23.0042	30.828	46.1579	61.4277	83.9852	126.379	173.1	126.105	83.8911	62.0432	49.3769	41.2249	36.1506	32.4602	30.2198	27.9919	26.0684	23.8586	22.0939	20.6115	19.8755	19.146	18.5433	18.1745	17.421	16.8398	16.1257	15.7368	14.9157	13.864	12.0584	10.229	9.14363	8.26221	7.66548	7.27299	6.76407	6.52252	6.23575	5.93828	5.61408	4.57044
8.10234	9.80449	10.6458	11.2043	12.0129	13.2279	15.0137	16.9734	20.338	26.8141	38.3551	48.7088	62.5217	85.283	126.105	172.748	125.156	83.7549	62.467	49.4758	41.8847	36.5363	32.763	29.965	27.1841	24.8532	23.1258	21.6142	20.5963	19.7359	19.1444	18.5745	17.9839	17.3062	16.9418	16.0081	15.2718	14.0766	12.2783	10.2984	9.13324	8.23404	7.73332	7.19319	6.83026	6.56379	6.30138	5.9071	5.67297	4.56346
7.60615	9.43651	10.1019	10.641	11.4153	12.2696	13.6954	15.6938	18.5949	23.9052	33.2721	41.067	49.7643	62.7391	83.8911	125.156	170.824	124.939	84.5163	62.1923	50.1455	42.0831	36.1133	32.2659	28.9098	26.4069	24.6057	22.9907	21.5201	20.5618	19.8234	19.0959	18.3922	17.6988	16.9134	16.325	15.5896	14.2907	12.5695	10.4274	9.18257	8.33368	7.73715	7.29288	6.83267	6.68335	6.43256	6.03937	5.77272	4.61829
7.22378	8.94773	9.6566	10.0796	10.9586	11.5517	13.0031	14.7849	17.5162	21.8502	29.4301	35.4261	41.2882	49.3104	62.0432	83.7549	124.939	172.672	126.123	83.8431	62.4951	49.5654	41.2036	35.9313	31.6955	28.404	26.2748	24.3134	23.4745	21.7467	20.8288	19.5974	18.7498	18.1724	17.4746	16.7561	15.8467	14.6526	13.0066	10.7475	9.28298	8.55014	7.83964	7.3616	6.9373	6.77758	6.49843	6.19422	6.0079	4.83483
7.00338	8.58326	9.06041	9.6447	10.4133	11.056	12.0531	13.8343	16.4573	20.1523	26.805	31.7353	35.7289	41.0275	49.3769	62.467	84.5163	126.123	173.006	124.924	84.4007	62.0754	49.3243	41.3401	35.4635	31.2553	28.2647	26.4108	24.8995	23.1047	21.9143	20.7204	19.8512	19.0801	18.5089	17.4552	16.3015	15.0151	13.1502	11.0711	9.76901	8.70095	7.96636	7.62172	7.19548	6.97925	6.718	6.43906	6.19876	5.04191
6.66503	8.23835	8.85289	9.56695	10.5597	11.0635	11.6444	13.0892	15.0966	18.669	25.1843	29.0348	31.89	35.4565	41.2249	49.4758	62.1923	83.8431	124.924	172.493	125.336	84.5361	62.6533	49.4784	40.7205	34.7367	31.0626	28.4251	26.0684	24.5289	23.1812	22.0171	21.0592	20.207	19.2442	18.0879	17.031	15.5459	13.7361	11.3355	9.74171	8.97642	8.39903	7.87551	7.78551	7.15385	6.84021	6.6152	6.25982	5.04522
6.43697	8.00496	8.5445	9.03599	9.98365	10.7742	11.2466	12.5423	14.3533	17.648	23.3296	27.2133	29.474	31.9004	36.1506	41.8847	50.1455	62.4951	84.4007	125.336	172.891	126.367	84.1609	61.8292	48.9106	40.5951	34.671	31.1353	27.8579	25.8743	24.2548	23.0644	22.0567	21.0462	19.9847	18.8025	17.7029	16.3494	14.0705	11.6467	9.91016	9.18653	8.55952	7.88074	7.67383	7.28038	6.97529	6.71876	6.30028	5.18718
6.32256	7.82151	8.09944	8.63334	9.23193	9.97473	10.877	12.2134	13.9015	17.0825	22.061	25.4646	27.6812	29.5718	32.4602	36.5363	42.0831	49.5654	62.0754	84.5361	126.367	171.495	124.904	83.9955	61.868	48.8926	40.7248	34.5522	30.879	27.9548	25.9377	24.3405	23.1606	21.8479	20.7564	19.7619	18.4705	16.7623	14.6317	11.8808	10.1594	9.12063	8.3727	7.89657	7.54903	7.46544	7.20344	6.66984	6.40579	5.21838
6.11385	7.62281	8.04756	8.31165	8.96726	9.6886	10.6289	11.7988	13.4409	16.3863	20.7833	24.0772	25.9915	28.0509	30.2198	32.763	36.1133	41.2036	49.3243	62.6533	84.1609	124.904	171.98	125.143	83.296	61.7522	48.8046	40.258	34.4952	30.4857	27.8186	25.9594	24.3166	23.121	21.9322	20.7504	19.5339	17.7398	15.0978	12.1417	10.1747	9.5466	8.55042	8.17049	7.80594	7.30486	7.04094	6.83938	6.51709	5.19227
5.96959	7.36991	7.97101	8.37687	8.7422	9.47624	10.3501	11.3808	12.8111	15.5456	20.1095	22.7023	24.4286	26.1831	27.9919	29.965	32.2659	35.9313	41.3401	49.4784	61.8292	83.9955	125.143	170.786	124.717	83.747	61.5071	48.5961	40.1457	34.4784	30.8557	28.4481	26.2237	24.4446	23.1998	21.9039	20.5318	18.627	15.8397	12.8023	10.7208	9.64868	8.86062	8.31042	7.91874	7.34189	7.19308	7.0244	6.59229	5.39534
5.8272	7.26421	7.66238	8.15038	8.53698	9.34086	9.80863	10.8537	12.3729	14.9208	19.1604	21.4918	22.7685	24.2872	26.0684	27.1841	28.9098	31.6955	35.4635	40.7205	48.9106	61.868	83.296	124.717	172.677	125.921	84.205	61.7719	48.6758	40.2952	35.2145	31.7078	28.6225	26.3316	24.7026	23.3026	21.7429	19.6908	16.9598	13.6684	11.4539	9.94195	9.24384	8.67502	8.15782	7.63575	7.42081	7.25881	6.76323	5.56968
5.71884	7.06205	7.53614	7.7993	8.33758	9.0421	9.62914	10.7387	12.1246	14.41	18.2348	20.4929	21.2787	22.5961	23.8586	24.8532	26.4069	28.404	31.2553	34.7367	40.5951	48.8926	61.7522	83.747	125.921	173.454	126.73	84.4394	61.758	48.9665	41.0619	35.6279	31.8995	28.6063	26.2527	24.4252	22.7027	20.5571	17.6843	14.1461	11.7069	10.3427	9.42317	8.89221	8.37916	8.0221	7.55591	7.34772	7.11536	5.78565
5.54068	6.90975	7.19963	7.68823	8.13701	8.79456	9.31325	10.5513	11.7023	13.8269	17.3791	19.0919	20.3833	21.2271	22.0939	23.1258	24.6057	26.2748	28.2647	31.0626	34.671	40.7248	48.8046	61.5071	84.205	126.73	173.11	126.082	83.7563	61.7941	49.4376	41.3674	36.0817	32.0394	28.5659	26.3682	24.0861	21.9749	18.6776	14.6659	12.4375	10.7728	10.0315	9.1575	8.76012	8.35045	7.95599	7.53404	7.20046	5.97897
5.50247	6.65367	7.056	7.42146	7.94947	8.65199	9.2542	10.1292	11.393	13.3425	16.5281	18.1846	19.1349	19.929	20.6115	21.6142	22.9907	24.3134	26.4108	28.4251	31.1353	34.5522	40.258	48.5961	61.7719	84.4394	126.082	172.924	125.237	84.2658	62.5473	49.5551	41.0693	35.6523	31.7043	28.7626	26.1091	23.3038	19.7378	15.4479	12.9226	11.4045	10.2433	9.66419	8.98223	8.6049	8.22442	7.8272	7.43855	6.1859
5.52406	6.67974	7.03769	7.30369	7.86179	8.4023	9.17636	9.95788	11.0769	13.0077	16.1335	17.9448	18.8549	19.2802	19.8755	20.5963	21.5201	23.4745	24.8995	26.0684	27.8579	30.879	34.4952	40.1457	48.6758	61.758	83.7563	125.237	172.129	125.365	84.6784	61.9716	49.1422	41.1366	35.494	31.6603	28.3996	25.0049	20.8923	16.3262	13.5115	11.9019	10.7338	10.0303	9.21496	8.96345	8.70563	8.13166	7.58695	6.20098
5.57115	6.68328	6.95819	7.3294	7.7887	8.3039	8.9399	9.86362	10.9184	12.8038	15.6821	17.6373	18.189	18.7171	19.146	19.7359	20.5618	21.7467	23.1047	24.5289	25.8743	27.9548	30.4857	34.4784	40.2952	48.9665	61.7941	84.2658	125.365	172.088	125.59	83.298	62.1679	48.8308	41.1305	35.7372	31.3054	26.9589	22.5731	17.5602	14.2038	12.4133	11.1547	10.3489	9.60585	9.14602	8.92842	8.35631	7.90671	6.45743
5.45823	6.60795	6.8816	7.35735	7.72243	8.29885	9.01078	9.70344	10.8178	12.6984	15.7406	17.3281	17.8817	18.2304	18.5433	19.1444	19.8234	20.8288	21.9143	23.1812	24.2548	25.9377	27.8186	30.8557	35.2145	41.0619	49.4376	62.5473	84.6784	125.59	171.418	124.853	83.3058	61.7445	49.2333	41.1286	35.1502	29.8949	24.4359	18.7039	15.1799	13.2219	11.8772	10.8527	10.1236	9.50643	9.17275	8.65802	8.11862	6.76631
5.18785	6.39968	6.63741	7.11008	7.58871	8.17477	8.79806	9.6276	10.6084	12.4911	15.5343	16.9951	17.4918	17.612	18.1745	18.5745	19.0959	19.5974	20.7204	22.0171	23.0644	24.3405	25.9594	28.4481	31.7078	35.6279	41.3674	49.5551	61.9716	83.298	124.853	171.236	125.235	84.0991	62.498	49.2762	40.3597	33.4654	26.5835	20.0507	16.3463	14.4265	12.8404	11.5032	10.8224	10.1578	9.48181	8.95712	8.68479	7.32286
5.03973	6.29454	6.6597	7.01466	7.39513	7.86187	8.53296	9.36507	10.5591	12.248	15.0124	16.3152	16.5696	16.8974	17.421	17.9839	18.3922	18.7498	19.8512	21.0592	22.0567	23.1606	24.3166	26.2237	28.6225	31.8995	36.0817	41.0693	49.1422	62.1679	83.3058	125.235	172.331	125.456	84.333	61.7624	48.517	38.3564	30.1827	22.2625	17.6424	15.2854	13.6249	12.4474	11.5465	10.7671	10.1077	9.5658	9.20545	7.55993
5.12877	6.41846	6.78602	7.04325	7.40334	7.83623	8.41502	9.17831	10.3914	11.9686	14.395	15.6526	16.1352	16.4586	16.8398	17.3062	17.6988	18.1724	19.0801	20.207	21.0462	21.8479	23.121	24.4446	26.3316	28.6063	32.0394	35.6523	41.1366	48.8308	61.7445	84.0991	125.456	172.039	125.863	83.2144	60.6054	46.3889	35.176	25.2499	19.6372	16.6979	14.88	13.4518	12.4304	11.6378	10.9221	10.4784	9.86492	7.82793
5.13782	6.38605	6.77647	6.9224	7.30671	7.64012	8.16902	8.93839	9.97145	11.8784	14.1495	15.3669	15.7153	15.9173	16.1257	16.9418	16.9134	17.4746	18.5089	19.2442	19.9847	20.7564	21.9322	23.1998	24.7026	26.2527	28.5659	31.7043	35.494	41.1305	49.2333	62.498	84.333	125.863	171.074	125.055	82.3395	58.5804	42.4912	29.9558	22.5946	18.813	16.536	14.9825	13.6665	12.6337	11.7955	11.1963	10.5	8.3701
4.97027	6.27942	6.66571	6.75002	7.1226	7.53035	8.11676	8.84576	9.72167	11.7032	14.1633	14.8921	15.3111	15.2952	15.7368	16.0081	16.325	16.7561	17.4552	18.0879	18.8025	19.7619	20.7504	21.9039	23.3026	24.4252	26.3682	28.7626	31.6603	35.7372	41.1286	49.2762	61.7624	83.2144	125.055	170.895	123.713	80.7307	55.2494	36.8743	27.3806	22.0596	19.1347	17.039	15.3053	13.9115	12.9916	12.2591	11.3619	9.22525
4.81468	6.12417	6.40067	6.57393	6.92309	7.2884	7.78701	8.57168	9.45649	11.0703	13.6172	14.5529	14.8744	14.7643	14.9157	15.2718	15.5896	15.8467	16.3015	17.031	17.7029	18.4705	19.5339	20.5318	21.7429	22.7027	24.0861	26.1091	28.3996	31.3054	35.1502	40.3597	48.517	60.6054	82.3395	123.713	169.241	122.076	76.0877	48.6021	34.8195	27.4616	23.2226	20.1314	17.6121	15.8846	14.8005	13.8183	12.7917	10.1844
4.75031	5.8083	6.07023	6.19617	6.57222	6.89267	7.43473	8.1514	9.01145	10.4405	12.8155	13.5809	13.6253	13.7171	13.864	14.0766	14.2907	14.6526	15.0151	15.5459	16.3494	16.7623	17.7398	18.627	19.6908	20.5571	21.9749	23.3038	25.0049	26.9589	29.8949	33.4654	38.3564	46.3889	58.5804	80.7307	122.076	168.384	117.718	69.749	47.3832	36.3999	29.5644	24.4128	21.1197	19.2081	17.782	16.2986	14.9115	11.7167
4.40842	5.39917	5.5331	5.63375	6.01875	6.37512	6.85034	7.33759	8.20351	9.53117	11.5049	12.1685	12.4444	12.4212	12.0584	12.2783	12.5695	13.0066	13.1502	13.7361	14.0705	14.6317	15.0978	15.8397	16.9598	17.6843	18.6776	19.7378	20.8923	22.5731	24.4359	26.5835	30.1827	35.176	42.4912	55.2494	76.0877	117.718	167.02	112.404	70.8234	51.6781	39.2298	31.5336	26.7179	23.9391	21.8816	19.8471	17.9317	14.1894
3.89814	4.80276	4.88877	5.07009	5.38634	5.81653	6.21897	6.71002	7.36656	8.37226	9.7389	10.2563	10.5054	10.4943	10.229	10.2984	10.4274	10.7475	11.0711	11.3355	11.6467	11.8808	12.1417	12.8023	13.6684	14.1461	14.6659	15.4479	16.3262	17.5602	18.7039	20.0507	22.2625	25.2499	29.9558	36.8743	48.6021	69.749	112.404	165.627	118.138	76.921	56.2124	43.7816	36.0669	31.1699	27.5825	25.1603	22.569	17.7582
3.67868	4.36389	4.4954	4.74003	4.91245	5.23061	5.60061	5.92562	6.44727	7.31758	8.54714	8.90281	9.15682	9.01568	9.14363	9.13324	9.18257	9.28298	9.76901	9.74171	9.91016	10.1594	10.1747	10.7208	11.4539	11.7069	12.4375	12.9226	13.5115	14.2038	15.1799	16.3463	17.6424	19.6372	22.5946	27.3806	34.8195	47.3832	70.8234	118.138	168.727	121.558	81.2126	59.3326	46.2968	38.0527	32.7635	29.4804	26.1167	20.6642
3.4451	4.10187	4.2391	4.48259	4.73884	4.81873	5.17379	5.58217	6.04692	6.73754	7.77691	8.10836	8.03616	8.19129	8.26221	8.23404	8.33368	8.55014	8.70095	8.97642	9.18653	9.12063	9.5466	9.64868	9.94195	10.3427	10.7728	11.4045	11.9019	12.4133	13.2219	14.4265	15.2854	16.6979	18.813	22.0596	27.4616	36.3999	51.6781	76.921	121.558	169.564	122.166	81.359	59.9187	46.8933	39.0003	33.6405	29.3121	22.7765
3.26499	4.05816	4.25021	4.41276	4.68431	4.81305	4.84281	5.47574	5.60573	6.14852	7.14046	7.48018	7.55214	7.53328	7.66548	7.73332	7.73715	7.83964	7.96636	8.39903	8.55952	8.3727	8.55042	8.86062	9.24384	9.42317	10.0315	10.2433	10.7338	11.1547	11.8772	12.8404	13.6249	14.88	16.536	19.1347	23.2226	29.5644	39.2298	56.2124	81.2126	122.166	167.687	122.856	81.5064	60.7526	47.4112	38.7799	32.8649	25.0533
3.07219	3.68804	4.0153	4.34001	4.55563	4.53576	4.55892	4.89269	5.2683	5.88005	6.69848	7.17107	7.27804	7.1902	7.27299	7.19319	7.29288	7.3616	7.62172	7.87551	7.88074	7.89657	8.17049	8.31042	8.67502	8.89221	9.1575	9.66419	10.0303	10.3489	10.8527	11.5032	12.4474	13.4518	14.9825	17.039	20.1314	24.4128	31.5336	43.7816	59.3326	81.359	122.856	168.821	122.748	82.4911	60.8626	47.3245	38.4753	29.0556
2.92125	3.53549	3.82161	4.11642	4.21803	4.35088	4.46607	4.75879	5.12216	5.56542	6.42801	6.78424	6.73519	6.78867	6.76407	6.83026	6.83267	6.9373	7.19548	7.78551	7.67383	7.54903	7.80594	7.91874	8.15782	8.37916	8.76012	8.98223	9.21496	9.60585	10.1236	10.8224	11.5465	12.4304	13.6665	15.3053	17.6121	21.1197	26.7179	36.0669	46.2968	59.9187	81.5064	122.748	169.158	123.587	82.8511	60.4103	46.9321	34.397
2.91503	3.42263	3.65299	3.91355	4.08399	4.27123	4.49378	4.67148	4.86391	5.29488	6.2032	6.76754	6.42725	6.43531	6.52252	6.56379	6.68335	6.77758	6.97925	7.15385	7.28038	7.46544	7.30486	7.34189	7.63575	8.0221	8.35045	8.6049	8.96345	9.14602	9.50643	10.1578	10.7671	11.6378	12.6337	13.9115	15.8846	19.2081	23.9391	31.1699	38.0527	46.8933	60.7526	82.4911	123.587	170.036	124.23	83.2827	60.7013	42.3028
2.84616	3.39696	3.61175	3.66264	3.82459	4.13521	4.45202	4.50387	4.66876	5.19389	5.8032	6.24955	6.25632	6.24099	6.23575	6.30138	6.43256	6.49843	6.718	6.84021	6.97529	7.20344	7.04094	7.19308	7.42081	7.55591	7.95599	8.22442	8.70563	8.92842	9.17275	9.48181	10.1077	10.9221	11.7955	12.9916	14.8005	17.782	21.8816	27.5825	32.7635	39.0003	47.4112	60.8626	82.8511	124.23	170.068	124.08	83.3381	54.9034
2.78087	3.42729	3.59462	3.51298	3.72606	3.96499	4.14985	4.36831	4.50589	4.95771	5.53418	5.80847	6.07516	6.1229	5.93828	5.9071	6.03937	6.19422	6.43906	6.6152	6.71876	6.66984	6.83938	7.0244	7.25881	7.34772	7.53404	7.8272	8.13166	8.35631	8.65802	8.95712	9.5658	10.4784	11.1963	12.2591	13.8183	16.2986	19.8471	25.1603	29.4804	33.6405	38.7799	47.3245	60.4103	83.2827	124.08	169.668	124.758	75.7118
2.72571	3.34231	3.35305	3.45743	3.53667	3.69414	4.00769	4.07311	4.2789	4.84504	5.49329	5.71365	5.77603	5.72997	5.61408	5.67297	5.77272	6.0079	6.19876	6.25982	6.30028	6.40579	6.51709	6.59229	6.76323	7.11536	7.20046	7.43855	7.58695	7.90671	8.11862	8.68479	9.20545	9.86492	10.5	11.3619	12.7917	14.9115	17.9317	22.569	26.1167	29.3121	32.8649	38.4753	46.9321	60.7013	83.3381	124.758	172.05	114.902
2.27786	2.74594	2.91377	2.82285	2.95128	2.97145	3.19466	3.36341	3.60755	3.85473	4.47734	4.92512	4.72594	4.71473	4.57044	4.56346	4.61829	4.83483	5.04191	5.04522	5.18718	5.21838	5.19227	5.39534	5.56968	5.78565	5.97897	6.1859	6.20098	6.45743	6.76631	7.32286	7.55993	7.82793	8.3701	9.22525	10.1844	11.7167	14.1894	17.7582	20.6642	22.7765	25.0533	29.0556	34.397	42.3028	54.9034	75.7118	114.902	150.5

## Sheet: Fig. 4a
distance	sample	ProbabilityFC	log2ProbabilityFC
5	Ps	1	0
5.05	Ps	1	0
5.1	Ps	1	0
5.15	Ps	1	0
5.2	Ps	1	0
5.25	Ps	1	0
5.3	Ps	1	0
5.35	Ps	1	0
5.4	Ps	1	0
5.45	Ps	1	0
5.5	Ps	1	0
5.55	Ps	1	0
5.6	Ps	1	0
5.65	Ps	1	0
5.7	Ps	1	0
5.75	Ps	1	0
5.8	Ps	1	0
5.85	Ps	1	0
5.9	Ps	1	0
5.95	Ps	1	0
6	Ps	1	0
6.05	Ps	1	0
6.1	Ps	1	0
6.15	Ps	1	0
6.2	Ps	1	0
6.25	Ps	1	0
6.3	Ps	1	0
6.35	Ps	1	0
6.4	Ps	1	0
6.45	Ps	1	0
6.5	Ps	1	0
6.55	Ps	1	0
6.6	Ps	1	0
6.65	Ps	1	0
6.7	Ps	1	0
6.75	Ps	1	0
6.8	Ps	1	0
6.85	Ps	1	0
6.9	Ps	1	0
6.95	Ps	1	0
7	Ps	1	0
7.05	Ps	1	0
7.1	Ps	1	0
7.15	Ps	1	0
7.2	Ps	1	0
7.25	Ps	1	0
7.3	Ps	1	0
7.35	Ps	1	0
7.4	Ps	1	0
7.45	Ps	1	0
7.5	Ps	1	0
7.55	Ps	1	0
7.6	Ps	1	0
7.65	Ps	1	0
7.7	Ps	1	0
7.75	Ps	1	0
7.8	Ps	1	0
5	Fertilization_8cell	1.67	0.739851
5.05	Fertilization_8cell	1.68995	0.756981
5.1	Fertilization_8cell	1.71035	0.774289
5.15	Fertilization_8cell	1.72365	0.785468
5.2	Fertilization_8cell	1.72455	0.78622
5.25	Fertilization_8cell	1.71423	0.777559
5.3	Fertilization_8cell	1.69247	0.759132
5.35	Fertilization_8cell	1.65754	0.729043
5.4	Fertilization_8cell	1.61814	0.694336
5.45	Fertilization_8cell	1.56674	0.647766
5.5	Fertilization_8cell	1.50975	0.594307
5.55	Fertilization_8cell	1.43885	0.524912
5.6	Fertilization_8cell	1.36658	0.450566
5.65	Fertilization_8cell	1.2927	0.37039
5.7	Fertilization_8cell	1.22014	0.287046
5.75	Fertilization_8cell	1.14714	0.198048
5.8	Fertilization_8cell	1.08258	0.114467
5.85	Fertilization_8cell	1.02043	0.0291791
5.9	Fertilization_8cell	0.955862	-0.065126
5.95	Fertilization_8cell	0.899979	-0.152037
6	Fertilization_8cell	0.854182	-0.227385
6.05	Fertilization_8cell	0.813188	-0.29834
6.1	Fertilization_8cell	0.777123	-0.363785
6.15	Fertilization_8cell	0.749987	-0.415062
6.2	Fertilization_8cell	0.728608	-0.456786
6.25	Fertilization_8cell	0.713466	-0.487083
6.3	Fertilization_8cell	0.706485	-0.50127
6.35	Fertilization_8cell	0.698864	-0.516917
6.4	Fertilization_8cell	0.696783	-0.521218
6.45	Fertilization_8cell	0.701077	-0.512356
6.5	Fertilization_8cell	0.706377	-0.501489
6.55	Fertilization_8cell	0.712694	-0.488646
6.6	Fertilization_8cell	0.719961	-0.474009
6.65	Fertilization_8cell	0.732229	-0.449634
6.7	Fertilization_8cell	0.747455	-0.419942
6.75	Fertilization_8cell	0.778281	-0.361638
6.8	Fertilization_8cell	0.813777	-0.297295
6.85	Fertilization_8cell	0.860588	-0.216605
6.9	Fertilization_8cell	0.915651	-0.127131
6.95	Fertilization_8cell	0.965732	-0.0503047
7	Fertilization_8cell	1.02162	0.0308568
7.05	Fertilization_8cell	1.07217	0.100532
7.1	Fertilization_8cell	1.11136	0.152325
7.15	Fertilization_8cell	1.149	0.200374
7.2	Fertilization_8cell	1.14614	0.196781
7.25	Fertilization_8cell	1.14282	0.192598
7.3	Fertilization_8cell	1.12844	0.174328
7.35	Fertilization_8cell	1.06652	0.0929087
7.4	Fertilization_8cell	0.98077	-0.0280128
7.45	Fertilization_8cell	0.867671	-0.204781
7.5	Fertilization_8cell	0.730969	-0.452117
7.55	Fertilization_8cell	0.607115	-0.719958
7.6	Fertilization_8cell	0.478255	-1.06415
7.65	Fertilization_8cell	0.372614	-1.42425
7.7	Fertilization_8cell	0.279098	-1.84116
7.75	Fertilization_8cell	0.203463	-2.29716
7.8	Fertilization_8cell	0.171462	-2.54404
5	Fertilization-early-2cell	1.65696	0.728543
5.05	Fertilization-early-2cell	1.6299	0.704787
5.1	Fertilization-early-2cell	1.58379	0.663381
5.15	Fertilization-early-2cell	1.5317	0.615129
5.2	Fertilization-early-2cell	1.48071	0.566287
5.25	Fertilization-early-2cell	1.4105	0.496203
5.3	Fertilization-early-2cell	1.3251	0.406101
5.35	Fertilization-early-2cell	1.24826	0.319923
5.4	Fertilization-early-2cell	1.17441	0.231941
5.45	Fertilization-early-2cell	1.09922	0.136486
5.5	Fertilization-early-2cell	1.02502	0.0356555
5.55	Fertilization-early-2cell	0.952954	-0.0695219
5.6	Fertilization-early-2cell	0.890336	-0.167578
5.65	Fertilization-early-2cell	0.833387	-0.262941
5.7	Fertilization-early-2cell	0.789249	-0.341448
5.75	Fertilization-early-2cell	0.747614	-0.419635
5.8	Fertilization-early-2cell	0.717008	-0.479939
5.85	Fertilization-early-2cell	0.690014	-0.535302
5.9	Fertilization-early-2cell	0.666694	-0.584903
5.95	Fertilization-early-2cell	0.650603	-0.62015
6	Fertilization-early-2cell	0.639396	-0.645219
6.05	Fertilization-early-2cell	0.6332	-0.659266
6.1	Fertilization-early-2cell	0.630309	-0.66587
6.15	Fertilization-early-2cell	0.630657	-0.665071
6.2	Fertilization-early-2cell	0.635139	-0.654856
6.25	Fertilization-early-2cell	0.645356	-0.631832
6.3	Fertilization-early-2cell	0.656706	-0.606679
6.35	Fertilization-early-2cell	0.671138	-0.575319
6.4	Fertilization-early-2cell	0.68721	-0.541176
6.45	Fertilization-early-2cell	0.707252	-0.499704
6.5	Fertilization-early-2cell	0.730829	-0.452394
6.55	Fertilization-early-2cell	0.753133	-0.409023
6.6	Fertilization-early-2cell	0.784326	-0.350475
6.65	Fertilization-early-2cell	0.818961	-0.288133
6.7	Fertilization-early-2cell	0.855279	-0.225533
6.75	Fertilization-early-2cell	0.904775	-0.144369
6.8	Fertilization-early-2cell	0.949041	-0.0754584
6.85	Fertilization-early-2cell	1.00608	0.00874014
6.9	Fertilization-early-2cell	1.07273	0.101281
6.95	Fertilization-early-2cell	1.14171	0.191191
7	Fertilization-early-2cell	1.20647	0.270788
7.05	Fertilization-early-2cell	1.26818	0.342756
7.1	Fertilization-early-2cell	1.31851	0.39891
7.15	Fertilization-early-2cell	1.335	0.416844
7.2	Fertilization-early-2cell	1.30537	0.384463
7.25	Fertilization-early-2cell	1.24562	0.316865
7.3	Fertilization-early-2cell	1.16612	0.221714
7.35	Fertilization-early-2cell	1.05989	0.0839106
7.4	Fertilization-early-2cell	0.946022	-0.0800541
7.45	Fertilization-early-2cell	0.841519	-0.248933
7.5	Fertilization-early-2cell	0.738715	-0.43691
7.55	Fertilization-early-2cell	0.643574	-0.635822
7.6	Fertilization-early-2cell	0.550606	-0.860906
7.65	Fertilization-early-2cell	0.467459	-1.09709
7.7	Fertilization-early-2cell	0.393289	-1.34634
7.75	Fertilization-early-2cell	0.327702	-1.60954
7.8	Fertilization-early-2cell	0.294458	-1.76387
5	Fertilization_ICM	1.26068	0.334203
5.05	Fertilization_ICM	1.29507	0.373031
5.1	Fertilization_ICM	1.34123	0.423555
5.15	Fertilization_ICM	1.38626	0.4712
5.2	Fertilization_ICM	1.42242	0.508344
5.25	Fertilization_ICM	1.46615	0.552036
5.3	Fertilization_ICM	1.50999	0.594537
5.35	Fertilization_ICM	1.54414	0.626805
5.4	Fertilization_ICM	1.57009	0.650847
5.45	Fertilization_ICM	1.59009	0.669108
5.5	Fertilization_ICM	1.60306	0.680828
5.55	Fertilization_ICM	1.60809	0.68535
5.6	Fertilization_ICM	1.60284	0.680633
5.65	Fertilization_ICM	1.58414	0.663701
5.7	Fertilization_ICM	1.56101	0.642479
5.75	Fertilization_ICM	1.52198	0.605953
5.8	Fertilization_ICM	1.48083	0.566408
5.85	Fertilization_ICM	1.43011	0.516129
5.9	Fertilization_ICM	1.37136	0.455602
5.95	Fertilization_ICM	1.30688	0.386128
6	Fertilization_ICM	1.24681	0.318242
6.05	Fertilization_ICM	1.18347	0.243023
6.1	Fertilization_ICM	1.11683	0.159409
6.15	Fertilization_ICM	1.05716	0.0801954
6.2	Fertilization_ICM	1.00476	0.00684804
6.25	Fertilization_ICM	0.954959	-0.0664898
6.3	Fertilization_ICM	0.915851	-0.126815
6.35	Fertilization_ICM	0.879184	-0.185764
6.4	Fertilization_ICM	0.847203	-0.239221
6.45	Fertilization_ICM	0.823788	-0.279654
6.5	Fertilization_ICM	0.805326	-0.312355
6.55	Fertilization_ICM	0.79243	-0.335644
6.6	Fertilization_ICM	0.784443	-0.350259
6.65	Fertilization_ICM	0.78046	-0.357603
6.7	Fertilization_ICM	0.78065	-0.357251
6.75	Fertilization_ICM	0.790031	-0.340019
6.8	Fertilization_ICM	0.798335	-0.324933
6.85	Fertilization_ICM	0.812949	-0.298764
6.9	Fertilization_ICM	0.830647	-0.267693
6.95	Fertilization_ICM	0.849945	-0.234559
7	Fertilization_ICM	0.868617	-0.203208
7.05	Fertilization_ICM	0.891567	-0.165584
7.1	Fertilization_ICM	0.919646	-0.12085
7.15	Fertilization_ICM	0.967201	-0.0481122
7.2	Fertilization_ICM	1.00466	0.00670908
7.25	Fertilization_ICM	1.05744	0.0805731
7.3	Fertilization_ICM	1.12755	0.173188
7.35	Fertilization_ICM	1.1808	0.239768
7.4	Fertilization_ICM	1.22786	0.296147
7.45	Fertilization_ICM	1.28201	0.358404
7.5	Fertilization_ICM	1.33203	0.413623
7.55	Fertilization_ICM	1.38546	0.470368
7.6	Fertilization_ICM	1.39619	0.481491
7.65	Fertilization_ICM	1.37436	0.458757
7.7	Fertilization_ICM	1.31604	0.396208
7.75	Fertilization_ICM	1.20878	0.273557
7.8	Fertilization_ICM	1.13614	0.184146
5	Fertilization-late-2cell	1.72221	0.784262
5.05	Fertilization-late-2cell	1.71686	0.77977
5.1	Fertilization-late-2cell	1.70783	0.772163
5.15	Fertilization-late-2cell	1.68813	0.755424
5.2	Fertilization-late-2cell	1.66543	0.735896
5.25	Fertilization-late-2cell	1.62768	0.702819
5.3	Fertilization-late-2cell	1.57514	0.655477
5.35	Fertilization-late-2cell	1.51728	0.60149
5.4	Fertilization-late-2cell	1.46156	0.547513
5.45	Fertilization-late-2cell	1.39719	0.482524
5.5	Fertilization-late-2cell	1.327	0.408171
5.55	Fertilization-late-2cell	1.25626	0.329131
5.6	Fertilization-late-2cell	1.18539	0.245361
5.65	Fertilization-late-2cell	1.1214	0.165298
5.7	Fertilization-late-2cell	1.06293	0.0880516
5.75	Fertilization-late-2cell	1.00849	0.0121958
5.8	Fertilization-late-2cell	0.96088	-0.0575712
5.85	Fertilization-late-2cell	0.91729	-0.124551
5.9	Fertilization-late-2cell	0.877082	-0.189216
5.95	Fertilization-late-2cell	0.843589	-0.245388
6	Fertilization-late-2cell	0.816596	-0.292305
6.05	Fertilization-late-2cell	0.794539	-0.331809
6.1	Fertilization-late-2cell	0.773341	-0.370823
6.15	Fertilization-late-2cell	0.757857	-0.400003
6.2	Fertilization-late-2cell	0.745915	-0.422916
6.25	Fertilization-late-2cell	0.738106	-0.438101
6.3	Fertilization-late-2cell	0.736099	-0.442029
6.35	Fertilization-late-2cell	0.729686	-0.454651
6.4	Fertilization-late-2cell	0.72894	-0.456128
6.45	Fertilization-late-2cell	0.731677	-0.450722
6.5	Fertilization-late-2cell	0.733947	-0.446252
6.55	Fertilization-late-2cell	0.738759	-0.436824
6.6	Fertilization-late-2cell	0.746822	-0.421164
6.65	Fertilization-late-2cell	0.762763	-0.390694
6.7	Fertilization-late-2cell	0.779195	-0.359944
6.75	Fertilization-late-2cell	0.805256	-0.312481
6.8	Fertilization-late-2cell	0.828003	-0.272293
6.85	Fertilization-late-2cell	0.863193	-0.212245
6.9	Fertilization-late-2cell	0.904139	-0.145383
6.95	Fertilization-late-2cell	0.940807	-0.088029
7	Fertilization-late-2cell	0.970006	-0.043935
7.05	Fertilization-late-2cell	0.999536	-0.000669921
7.1	Fertilization-late-2cell	1.02239	0.0319449
7.15	Fertilization-late-2cell	1.02562	0.0364992
7.2	Fertilization-late-2cell	1.00193	0.00278509
7.25	Fertilization-late-2cell	0.962944	-0.054476
7.3	Fertilization-late-2cell	0.922543	-0.116312
7.35	Fertilization-late-2cell	0.859656	-0.218169
7.4	Fertilization-late-2cell	0.794593	-0.331713
7.45	Fertilization-late-2cell	0.733721	-0.446696
7.5	Fertilization-late-2cell	0.658512	-0.602719
7.55	Fertilization-late-2cell	0.585793	-0.771537
7.6	Fertilization-late-2cell	0.517335	-0.950828
7.65	Fertilization-late-2cell	0.45253	-1.14391
7.7	Fertilization-late-2cell	0.391777	-1.35189
7.75	Fertilization-late-2cell	0.333551	-1.58402
7.8	Fertilization-late-2cell	0.303796	-1.71882
5	8cell	1.70704	0.771499
5.05	8cell	1.74437	0.802708
5.1	8cell	1.79882	0.847051
5.15	8cell	1.84277	0.881879
5.2	8cell	1.87743	0.908763
5.25	8cell	1.91295	0.935796
5.3	8cell	1.93553	0.952726
5.35	8cell	1.93488	0.952248
5.4	8cell	1.92856	0.947523
5.45	8cell	1.91148	0.934689
5.5	8cell	1.87077	0.903633
5.55	8cell	1.81212	0.857682
5.6	8cell	1.73858	0.797911
5.65	8cell	1.6563	0.727965
5.7	8cell	1.57011	0.650863
5.75	8cell	1.48161	0.567162
5.8	8cell	1.38723	0.472203
5.85	8cell	1.29198	0.36958
5.9	8cell	1.19794	0.260562
5.95	8cell	1.10576	0.145039
6	8cell	1.02529	0.0360312
6.05	8cell	0.950269	-0.0735919
6.1	8cell	0.87825	-0.187296
6.15	8cell	0.814714	-0.295635
6.2	8cell	0.761081	-0.393879
6.25	8cell	0.716337	-0.481289
6.3	8cell	0.67939	-0.557688
6.35	8cell	0.645012	-0.632602
6.4	8cell	0.621944	-0.685144
6.45	8cell	0.605892	-0.722868
6.5	8cell	0.592219	-0.755798
6.55	8cell	0.587792	-0.766622
6.6	8cell	0.582701	-0.779173
6.65	8cell	0.586751	-0.76918
6.7	8cell	0.58957	-0.762264
6.75	8cell	0.607262	-0.719609
6.8	8cell	0.630431	-0.66559
6.85	8cell	0.655991	-0.608251
6.9	8cell	0.69157	-0.532052
6.95	8cell	0.730391	-0.453259
7	8cell	0.776705	-0.364561
7.05	8cell	0.815017	-0.295097
7.1	8cell	0.859037	-0.219207
7.15	8cell	0.899647	-0.152569
7.2	8cell	0.90337	-0.146612
7.25	8cell	0.907649	-0.139793
7.3	8cell	0.90168	-0.149312
7.35	8cell	0.873446	-0.195209
7.4	8cell	0.829758	-0.269237
7.45	8cell	0.78197	-0.354815
7.5	8cell	0.69149	-0.53222
7.55	8cell	0.601228	-0.734016
7.6	8cell	0.514538	-0.958651
7.65	8cell	0.440401	-1.18311
7.7	8cell	0.362016	-1.46587
7.75	8cell	0.295682	-1.75788
7.8	8cell	0.263646	-1.92333
5	cc	0.998635	-0.00197076
5.05	cc	1.01501	0.0214876
5.1	cc	1.03525	0.0499756
5.15	cc	1.05402	0.0758978
5.2	cc	1.07226	0.100653
5.25	cc	1.09088	0.125496
5.3	cc	1.11199	0.153138
5.35	cc	1.13196	0.178827
5.4	cc	1.14471	0.194979
5.45	cc	1.15699	0.210378
5.5	cc	1.16957	0.225978
5.55	cc	1.17686	0.23494
5.6	cc	1.18284	0.24226
5.65	cc	1.18407	0.243749
5.7	cc	1.18126	0.24033
5.75	cc	1.17541	0.23316
5.8	cc	1.1646	0.219839
5.85	cc	1.15666	0.209961
5.9	cc	1.13962	0.188554
5.95	cc	1.12324	0.167663
6	cc	1.10467	0.143618
6.05	cc	1.07935	0.110168
6.1	cc	1.05166	0.0726696
6.15	cc	1.03099	0.0440241
6.2	cc	1.00759	0.0109089
6.25	cc	0.987989	-0.0174335
6.3	cc	0.96543	-0.0507563
6.35	cc	0.94241	-0.0855726
6.4	cc	0.924431	-0.113362
6.45	cc	0.907201	-0.140506
6.5	cc	0.898205	-0.154883
6.55	cc	0.896234	-0.158053
6.6	cc	0.889387	-0.169117
6.65	cc	0.886681	-0.173513
6.7	cc	0.885055	-0.176162
6.75	cc	0.897063	-0.156718
6.8	cc	0.920132	-0.120087
6.85	cc	0.960054	-0.0588121
6.9	cc	0.995209	-0.00692843
6.95	cc	1.0387	0.0547729
7	cc	1.07679	0.106734
7.05	cc	1.13529	0.183062
7.1	cc	1.20036	0.26347
7.15	cc	1.28054	0.356757
7.2	cc	1.34122	0.423544
7.25	cc	1.41119	0.496916
7.3	cc	1.50612	0.590841
7.35	cc	1.56281	0.644146
7.4	cc	1.58095	0.660794
7.45	cc	1.62764	0.702782
7.5	cc	1.65811	0.729537
7.55	cc	1.65436	0.72627
7.6	cc	1.64154	0.715048
7.65	cc	1.65211	0.724312
7.7	cc	1.58123	0.66105
7.75	cc	1.48032	0.565906
7.8	cc	1.44442	0.530487
5	e2cell	2.17878	1.12352
5.05	e2cell	2.11584	1.08123
5.1	e2cell	2.01297	1.00933
5.15	e2cell	1.90274	0.928078
5.2	e2cell	1.79029	0.840195
5.25	e2cell	1.65276	0.724874
5.3	e2cell	1.49835	0.58337
5.35	e2cell	1.35825	0.441749
5.4	e2cell	1.2466	0.318003
5.45	e2cell	1.12495	0.169855
5.5	e2cell	1.01729	0.0247323
5.55	e2cell	0.917836	-0.123691
5.6	e2cell	0.830245	-0.26839
5.65	e2cell	0.75305	-0.409182
5.7	e2cell	0.689616	-0.536136
5.75	e2cell	0.639774	-0.644365
5.8	e2cell	0.598186	-0.741335
5.85	e2cell	0.561129	-0.833595
5.9	e2cell	0.528673	-0.919552
5.95	e2cell	0.499595	-1.00117
6	e2cell	0.479708	-1.05977
6.05	e2cell	0.461972	-1.11412
6.1	e2cell	0.449117	-1.15484
6.15	e2cell	0.439962	-1.18455
6.2	e2cell	0.434481	-1.20263
6.25	e2cell	0.430916	-1.21452
6.3	e2cell	0.43251	-1.20919
6.35	e2cell	0.43311	-1.20719
6.4	e2cell	0.439209	-1.18702
6.45	e2cell	0.44887	-1.15563
6.5	e2cell	0.458945	-1.12361
6.55	e2cell	0.474282	-1.07618
6.6	e2cell	0.490597	-1.02739
6.65	e2cell	0.510257	-0.970704
6.7	e2cell	0.536403	-0.898611
6.75	e2cell	0.56358	-0.827307
6.8	e2cell	0.597076	-0.744012
6.85	e2cell	0.633537	-0.6585
6.9	e2cell	0.678445	-0.559696
6.95	e2cell	0.715494	-0.482988
7	e2cell	0.746703	-0.421394
7.05	e2cell	0.778623	-0.361003
7.1	e2cell	0.795921	-0.329303
7.15	e2cell	0.801783	-0.318717
7.2	e2cell	0.787888	-0.343938
7.25	e2cell	0.766268	-0.384079
7.3	e2cell	0.73667	-0.44091
7.35	e2cell	0.684244	-0.547416
7.4	e2cell	0.630174	-0.666178
7.45	e2cell	0.567077	-0.818385
7.5	e2cell	0.507709	-0.977927
7.55	e2cell	0.453795	-1.13989
7.6	e2cell	0.394863	-1.34058
7.65	e2cell	0.343142	-1.54312
7.7	e2cell	0.291568	-1.7781
7.75	e2cell	0.242957	-2.04123
7.8	e2cell	0.222207	-2.17002
5	icm	0.999092	-0.00131113
5.05	icm	1.01148	0.0164648
5.1	icm	1.02934	0.0417171
5.15	icm	1.05162	0.0726181
5.2	icm	1.07124	0.0992853
5.25	icm	1.09584	0.132039
5.3	icm	1.12279	0.167095
5.35	icm	1.14987	0.201471
5.4	icm	1.16234	0.217031
5.45	icm	1.18116	0.240206
5.5	icm	1.20056	0.263703
5.55	icm	1.21833	0.284906
5.6	icm	1.22467	0.292389
5.65	icm	1.22878	0.297222
5.7	icm	1.22773	0.295993
5.75	icm	1.22195	0.289182
5.8	icm	1.213	0.278576
5.85	icm	1.19405	0.255864
5.9	icm	1.17513	0.232817
5.95	icm	1.15117	0.203098
6	icm	1.12862	0.174564
6.05	icm	1.10034	0.137948
6.1	icm	1.06808	0.0950147
6.15	icm	1.03322	0.0471443
6.2	icm	1.00264	0.00380301
6.25	icm	0.974424	-0.0373781
6.3	icm	0.945407	-0.0809921
6.35	icm	0.915783	-0.126922
6.4	icm	0.890683	-0.167016
6.45	icm	0.868041	-0.204165
6.5	icm	0.853026	-0.229338
6.55	icm	0.835161	-0.259874
6.6	icm	0.826265	-0.275323
6.65	icm	0.814168	-0.296602
6.7	icm	0.810216	-0.303622
6.75	icm	0.816985	-0.291618
6.8	icm	0.829624	-0.269471
6.85	icm	0.844092	-0.244528
6.9	icm	0.870765	-0.199645
6.95	icm	0.891128	-0.166296
7	icm	0.914547	-0.128871
7.05	icm	0.93953	-0.0899889
7.1	icm	0.962012	-0.0558726
7.15	icm	1.00648	0.00931828
7.2	icm	1.03439	0.048775
7.25	icm	1.09117	0.12588
7.3	icm	1.15456	0.207348
7.35	icm	1.21006	0.275082
7.4	icm	1.28796	0.365092
7.45	icm	1.38754	0.472529
7.5	icm	1.48487	0.570341
7.55	icm	1.6152	0.691715
7.6	icm	1.69786	0.763717
7.65	icm	1.75618	0.81244
7.7	icm	1.76679	0.821133
7.75	icm	1.70587	0.770507
7.8	icm	1.66032	0.731458
5	l2cell	2.07815	1.0553
5.05	l2cell	2.07681	1.05437
5.1	l2cell	2.05372	1.03824
5.15	l2cell	2.02191	1.01572
5.2	l2cell	1.97763	0.983773
5.25	l2cell	1.91048	0.933933
5.3	l2cell	1.81573	0.860548
5.35	l2cell	1.71826	0.780952
5.4	l2cell	1.62409	0.699634
5.45	l2cell	1.51562	0.599905
5.5	l2cell	1.39751	0.482855
5.55	l2cell	1.27716	0.352943
5.6	l2cell	1.16437	0.219551
5.65	l2cell	1.0579	0.0812009
5.7	l2cell	0.96414	-0.0526848
5.75	l2cell	0.878761	-0.186457
5.8	l2cell	0.811268	-0.30175
5.85	l2cell	0.74959	-0.415826
5.9	l2cell	0.690621	-0.534035
5.95	l2cell	0.642934	-0.637258
6	l2cell	0.607305	-0.719507
6.05	l2cell	0.574964	-0.798457
6.1	l2cell	0.546729	-0.871102
6.15	l2cell	0.529199	-0.918117
6.2	l2cell	0.511313	-0.967721
6.25	l2cell	0.500707	-0.997963
6.3	l2cell	0.491927	-1.02348
6.35	l2cell	0.483595	-1.04813
6.4	l2cell	0.480798	-1.0565
6.45	l2cell	0.480571	-1.05718
6.5	l2cell	0.483409	-1.04868
6.55	l2cell	0.488428	-1.03378
6.6	l2cell	0.496618	-1.00979
6.65	l2cell	0.504103	-0.988209
6.7	l2cell	0.519558	-0.944644
6.75	l2cell	0.538241	-0.893675
6.8	l2cell	0.556717	-0.844983
6.85	l2cell	0.581614	-0.781867
6.9	l2cell	0.604222	-0.726849
6.95	l2cell	0.623006	-0.682681
7	l2cell	0.642238	-0.638819
7.05	l2cell	0.654527	-0.611474
7.1	l2cell	0.660403	-0.598581
7.15	l2cell	0.65267	-0.615574
7.2	l2cell	0.634054	-0.657323
7.25	l2cell	0.611003	-0.710748
7.3	l2cell	0.583374	-0.777508
7.35	l2cell	0.544805	-0.876189
7.4	l2cell	0.49768	-1.00671
7.45	l2cell	0.448585	-1.15655
7.5	l2cell	0.395601	-1.33788
7.55	l2cell	0.347192	-1.52619
7.6	l2cell	0.301034	-1.732
7.65	l2cell	0.26169	-1.93407
7.7	l2cell	0.222346	-2.16912
7.75	l2cell	0.187362	-2.4161
7.8	l2cell	0.169234	-2.56291
5	morula	1.3499	0.43285
5.05	morula	1.37345	0.457804
5.1	morula	1.41566	0.501475
5.15	morula	1.45513	0.541146
5.2	morula	1.49072	0.576005
5.25	morula	1.52947	0.613033
5.3	morula	1.56873	0.649593
5.35	morula	1.59893	0.677104
5.4	morula	1.62056	0.696493
5.45	morula	1.63286	0.707405
5.5	morula	1.63406	0.708461
5.55	morula	1.62851	0.703552
5.6	morula	1.6085	0.685718
5.65	morula	1.57564	0.655934
5.7	morula	1.53579	0.618982
5.75	morula	1.48915	0.574486
5.8	morula	1.4345	0.520544
5.85	morula	1.37417	0.45856
5.9	morula	1.3084	0.387805
5.95	morula	1.24159	0.31219
6	morula	1.17839	0.236822
6.05	morula	1.11653	0.159027
6.1	morula	1.05313	0.0746834
6.15	morula	0.997425	-0.00372041
6.2	morula	0.947009	-0.0785492
6.25	morula	0.903221	-0.14685
6.3	morula	0.865886	-0.207752
6.35	morula	0.828691	-0.271094
6.4	morula	0.802183	-0.317996
6.45	morula	0.779696	-0.359017
6.5	morula	0.762048	-0.392047
6.55	morula	0.750276	-0.414506
6.6	morula	0.739986	-0.434431
6.65	morula	0.732802	-0.448504
6.7	morula	0.732273	-0.449546
6.75	morula	0.73611	-0.442008
6.8	morula	0.742779	-0.428995
6.85	morula	0.757852	-0.400012
6.9	morula	0.777124	-0.363784
6.95	morula	0.796108	-0.328963
7	morula	0.819602	-0.287005
7.05	morula	0.852238	-0.230672
7.1	morula	0.891033	-0.166449
7.15	morula	0.951594	-0.0715812
7.2	morula	1.00289	0.00415854
7.25	morula	1.07147	0.0995854
7.3	morula	1.14439	0.194584
7.35	morula	1.20824	0.272912
7.4	morula	1.25812	0.331273
7.45	morula	1.28704	0.364053
7.5	morula	1.26984	0.344643
7.55	morula	1.2099	0.274882
7.6	morula	1.08712	0.120506
7.65	morula	0.939376	-0.090225
7.7	morula	0.788642	-0.342557
7.75	morula	0.645809	-0.63082
7.8	morula	0.574957	-0.798474

[truncated: 30 more sheets: Fig. 4b, Fig. 4b statistic, Fig. 4c , Fig. 4c statistic, Fig. 5a, Fig. 6b, Fig.6b statistic, Fig. 6d, Fig.6d statistic, Fig. S1e, Fig. S1g, Fig. S1h, Supplementary Fig.1g statistic, Supplementary Fig.1h statistic, Fig. S2a, Fig. S2b, Fig. S2d, Fig. S2d statistic, Fig. S2e, Fig. S3d …]
